# Supplementary material for: 6-Meth­oxy-9-phenyl­sulfonyl-2-(2-thien­yl)-9H-thieno[2,3-b]carbazole
Source: Acta Crystallogr Sect E Struct Rep Online. 2009 Feb 6;65(Pt 3):o464–5. doi: 10.1107/S1600536809003493 (PMC2968599; doi:10.1107/S1600536809003493)
Supplement: Supplementary file 2 [file e-65-0o464-Isup2.hkl]

#
# h,k,l, Fc-squared, Fo-squared, sigma(Fo-squared) and status flag
#
data_I
_shelx_title ' MCMO2 in Pbca'
_shelx_refln_list_code          4
_shelx_F_calc_maximum      347.63
_exptl_crystal_F_000      1968.00
_reflns_d_resolution_high  0.7612
 
loop_
 _symmetry_equiv_pos_as_xyz
 'x, y, z'
 '-x+1/2, -y, z+1/2'
 'x+1/2, -y+1/2, -z'
 '-x, y+1/2, -z+1/2'
 '-x, -y, -z'
 'x-1/2, y, -z-1/2'
 '-x-1/2, y-1/2, z'
 'x, -y-1/2, z-1/2'
 
_cell_length_a    15.3900
_cell_length_b    10.1269
_cell_length_c    28.2327
_cell_angle_alpha  90.000
_cell_angle_beta   90.000
_cell_angle_gamma  90.000
 
_shelx_F_squared_multiplier     1.000
 
loop_
 _refln_index_h
 _refln_index_k
 _refln_index_l
 _refln_F_squared_calc
 _refln_F_squared_meas
 _refln_F_squared_sigma
 _refln_observed_status
   2   0   0   120849.09   115718.21   6969.93 o
   4   0   0     2991.98     1650.76     49.06 o
   6   0   0    24121.15    24328.98    574.37 o
   8   0   0     3658.55     3677.95     98.04 o
  10   0   0     2924.93     2267.76     68.84 o
  12   0   0     1441.48     1363.39     50.87 o
  14   0   0     1961.48     1871.52     95.62 o
  16   0   0        0.04       -4.78     28.56 o
  18   0   0      153.04       67.45     38.51 o
  20   0   0      427.80      518.44     64.74 o
   2   1   0    17619.60    20540.86    341.57 o
   4   1   0     4761.57    11416.27    646.43 o
   6   1   0     4212.42     4268.51     77.06 o
   8   1   0     1527.61     1417.77     65.37 o
  10   1   0     4808.91     4967.06     92.66 o
  12   1   0      308.11      237.36     18.90 o
  14   1   0       48.59       15.01     33.86 o
  16   1   0      523.16      450.59     35.27 o
  18   1   0      103.15      177.10     73.66 o
  20   1   0      132.00      193.34     36.27 o
   0   2   0    61002.75    72317.47   2247.41 o
   2   2   0       84.23       34.34      5.54 o
   4   2   0     5005.92     5288.41     91.81 o
   6   2   0      401.86      773.50     56.38 o
  10   2   0      194.35      203.55     34.79 o
  12   2   0     1064.08      914.92     51.21 o
  14   2   0      256.96      378.77     42.88 o
  16   2   0      678.24      634.98     41.96 o
  18   2   0        0.02      -22.09     22.09 o
   2   3   0     1071.48      863.14     42.48 o
   4   3   0     5303.21     5130.13    130.43 o
   6   3   0      933.58      784.07     30.31 o
   8   3   0     2409.81     2563.12     58.06 o
  10   3   0      186.82      109.76     14.71 o
  12   3   0      553.09      508.16     96.46 o
  14   3   0      181.76      199.64     21.86 o
  16   3   0      325.55      297.21     54.14 o
  18   3   0       61.74       52.89     32.43 o
   0   4   0      576.04      669.86     22.47 o
   2   4   0     2593.84     2689.94     58.40 o
   4   4   0      260.37      173.03     22.74 o
   6   4   0     1717.83     1742.95     73.98 o
   8   4   0      146.95       71.46     18.26 o
  10   4   0      658.02      740.05    123.34 o
  12   4   0     2351.11     2819.59    186.35 o
  14   4   0      155.93      141.85     20.68 o
  16   4   0        0.27      -14.42     36.63 o
  18   4   0       82.00       83.12     29.28 o
   2   5   0       61.03       10.39      5.26 o
   4   5   0       48.44       -3.58     23.13 o
   6   5   0     2297.42     2131.57     67.56 o
   8   5   0     5670.25     5561.62    100.83 o
  10   5   0      174.75      120.13     23.32 o
  12   5   0      825.99      826.29     36.11 o
  14   5   0      233.79      253.29     23.86 o
  16   5   0     1018.25     1103.43     61.56 o
  18   5   0      558.86      628.53     47.16 o
   0   6   0    19180.69    20125.74    582.02 o
   2   6   0        1.95        3.47      8.79 o
   4   6   0     5008.69     4795.52    262.77 o
   6   6   0        7.86      -12.74     12.74 o
   8   6   0      349.37      329.32     28.95 o
  10   6   0     1822.84     1744.40     57.35 o
  12   6   0       25.27       56.77     35.40 o
  14   6   0      124.78      141.50     22.51 o
  16   6   0       20.48       -5.33     19.71 o
  18   6   0       42.32      -19.64     26.17 o
   2   7   0      124.83      140.19     10.17 o
   4   7   0      180.91      191.74     19.71 o
   6   7   0     2305.45     2826.37    426.82 o
  10   7   0      144.70      108.13     15.84 o
  12   7   0      158.86      157.34     18.71 o
  14   7   0       74.99       79.35     19.90 o
  16   7   0        0.23      -21.31     21.31 o
   0   8   0     9077.99     8776.75    308.84 o
   2   8   0     2927.58     2690.57     77.00 o
   4   8   0      117.86       75.91     17.53 o
   6   8   0     1706.63     1517.97     87.10 o
   8   8   0      790.81      672.47     61.51 o
  12   8   0      398.83      450.42     30.07 o
  14   8   0      289.30      320.93     59.51 o
  16   8   0        5.97      -23.03     23.73 o
   2   9   0        1.34       14.87     38.64 o
   4   9   0      606.63      572.92     41.61 o
   6   9   0     1592.07     1401.80     85.16 o
   8   9   0      325.56      254.31     46.52 o
  12   9   0      184.94      255.80     66.61 o
  14   9   0       93.76      140.57     26.36 o
   0  10   0     1066.56      998.50     61.51 o
   2  10   0      309.42      309.07     26.06 o
   4  10   0      276.42      303.57     27.01 o
   6  10   0       98.55       84.33     15.23 o
   8  10   0      183.51      210.63     47.55 o
  12  10   0        0.41       63.96     45.74 o
   2  11   0      275.06      279.43     25.94 o
   4  11   0      168.52      126.60     20.31 o
   6  11   0      273.33      247.68     22.65 o
   8  11   0      196.62      252.37     52.72 o
   0  12   0        3.81      -11.24     26.49 o
   2  12   0       30.36       14.90     23.52 o
   4  12   0       22.75       60.18     29.59 o
   6  12   0      365.06      433.28     31.58 o
   2  13   0        6.09      -19.88     20.29 o
   4  13   0        9.88      -19.50     19.50 o
   1   1   1    13159.54    11690.20    180.36 o
   2   1   1       74.31       43.52      2.53 o
   3   1   1    28527.38    32269.29    359.10 o
   4   1   1    25119.45    28530.96    812.65 o
   5   1   1       34.12       -0.35      2.74 o
   6   1   1     2985.45     3101.93     43.70 o
   7   1   1       16.23       -3.57      3.57 o
   8   1   1     5090.28     5113.26     70.36 o
   9   1   1       84.90      102.85      7.81 o
  10   1   1      214.12      198.52     12.19 o
  11   1   1      913.83      965.01     19.49 o
  12   1   1      279.67      262.72     14.90 o
  13   1   1        4.49       -8.76      8.76 o
  14   1   1       74.48       66.83     18.41 o
  15   1   1      150.65      132.78     16.55 o
  16   1   1       42.01       19.70     18.78 o
  17   1   1       54.09       73.60     17.61 o
  18   1   1      825.25      885.54     67.85 o
  19   1   1        4.43       10.25     17.97 o
  20   1   1      472.66      499.20     32.49 o
   0   2   1    44527.36    49270.60   1609.68 o
   1   2   1    10157.47     9937.92    136.21 o
   2   2   1       35.58       24.24      5.06 o
   3   2   1     1731.07     1303.08     27.18 o
   4   2   1     6302.17     5934.13     72.44 o
   5   2   1    14958.81    14988.35    376.23 o
   6   2   1     5406.09     5920.29    147.10 o
   7   2   1       19.70       53.78      9.97 o
   8   2   1      420.98      431.93     28.18 o
   9   2   1     1429.23     1104.04     31.95 o
  10   2   1      295.87      168.41     13.04 o
  11   2   1     1101.38     1011.34     25.05 o
  12   2   1        7.57       -2.73     23.99 o
  13   2   1      101.09      113.41     11.79 o
  14   2   1      658.08      757.07     34.56 o
  15   2   1      129.94      164.62     24.00 o
  16   2   1       15.32        8.24     16.14 o
  17   2   1      178.38      219.27     22.77 o
  18   2   1        0.02      -16.20     16.20 o
  19   2   1        9.18      -16.81     16.81 o
   1   3   1     1845.41     1665.28     25.24 o
   2   3   1      305.94      279.14     11.71 o
   3   3   1     6144.20     6223.07    108.95 o
   4   3   1     1639.81     1583.11     84.31 o
   5   3   1      360.25      481.23     18.48 o
   6   3   1     3982.31     4408.72     83.59 o
   7   3   1       39.82       57.81      5.15 o
   8   3   1     2107.92     2498.09     81.18 o
   9   3   1      156.12      151.66     10.17 o
  10   3   1     1074.63     1062.16     45.31 o
  11   3   1     2086.62     2102.30     59.31 o
  12   3   1      138.56      102.79     15.31 o
  13   3   1     1519.19     1528.40     34.64 o
  14   3   1       16.40       10.12     11.22 o
  15   3   1      783.80      768.43     28.50 o
  16   3   1      134.92      168.02     28.52 o
  17   3   1       13.09       28.43     17.13 o
  18   3   1       56.11       49.14     25.42 o
  19   3   1       13.82      -17.57     17.57 o
   0   4   1    14330.28    15639.92    261.27 o
   1   4   1      787.77      727.79     11.62 o
   2   4   1     5088.19     5090.75     73.42 o
   3   4   1      367.63      381.81     14.27 o
   4   4   1     5743.46     6870.56    122.00 o
   5   4   1    12079.17    12328.74    212.65 o
   6   4   1      459.63      409.66     58.61 o
   7   4   1      815.12     1063.46     53.72 o
   8   4   1     1205.16     1168.07     20.76 o
   9   4   1     1387.32     1313.91     29.55 o
  10   4   1     1125.36     1128.98     34.19 o
  11   4   1      541.60      557.58     20.99 o
  12   4   1      623.00      667.15     34.61 o
  13   4   1      547.60      652.23     44.35 o
  14   4   1       25.59       18.39     11.76 o
  15   4   1       14.14      -14.12     14.12 o
  16   4   1       28.95       -0.36     15.36 o
  17   4   1       11.37       82.04     25.50 o
  18   4   1       62.85       65.58     20.87 o
  19   4   1       25.33       21.57     19.93 o
   1   5   1     2331.78     2926.29    124.72 o
   2   5   1     1340.69     1661.60     32.60 o
   3   5   1      577.18      775.34     48.52 o
   4   5   1      677.31      564.41     19.73 o
   5   5   1      301.15      442.49     18.78 o
   6   5   1       49.70       14.60      9.87 o
   7   5   1       31.58       21.05      6.74 o
   8   5   1      404.39      343.88     16.67 o
   9   5   1      150.49      139.97      9.04 o
  10   5   1      141.57      118.11     13.67 o
  11   5   1      634.38      606.85     33.49 o
  12   5   1      876.93      900.62     26.11 o
  13   5   1       85.31       80.32     15.80 o
  14   5   1      221.82      283.47     17.45 o
  15   5   1      247.11      227.02     17.75 o
  16   5   1       86.91      102.46     17.39 o
  17   5   1       35.41       19.36     20.32 o
  18   5   1       48.11       88.90     20.73 o
   0   6   1     1003.12     1007.58     35.15 o
   1   6   1     1371.98     1486.98     24.47 o
   2   6   1      522.01      439.17     15.02 o
   3   6   1     2207.28     2889.97     80.66 o
   4   6   1     1474.85     1703.80     90.48 o
   5   6   1      826.30     1044.14     65.09 o
   6   6   1       27.30       19.89     12.25 o
   7   6   1      326.96      348.70     19.42 o
   8   6   1      588.16      512.64     17.79 o
   9   6   1      455.66      438.22     23.32 o
  10   6   1      196.29      207.14     55.50 o
  11   6   1      508.47      600.01     26.71 o
  12   6   1      703.75      708.41     24.60 o
  13   6   1      391.27      419.47     19.40 o
  14   6   1      227.43      226.04     17.72 o
  15   6   1      172.55      148.25     16.64 o
  16   6   1        2.93       -1.31     13.96 o
  17   6   1       73.69       68.38     19.37 o
  18   6   1       38.40       17.60     19.00 o
   1   7   1      130.38      144.34     17.83 o
   2   7   1        3.97        4.98      5.09 o
   3   7   1      316.45      382.10     14.09 o
   4   7   1      478.72      501.61     30.56 o
   5   7   1      835.13      846.86     32.96 o
   6   7   1       16.66        8.64     13.21 o
   7   7   1      546.73      576.76     37.51 o
   8   7   1        1.86      -10.66     13.82 o
   9   7   1       82.02       69.36     15.86 o
  10   7   1      441.25      436.94     24.14 o
  11   7   1        6.49       -9.59     10.81 o
  12   7   1      174.90      183.19     14.11 o
  13   7   1        0.39        8.01     18.48 o
  14   7   1       16.64       32.91     12.64 o
  15   7   1       10.65        5.67     12.83 o
  16   7   1        7.93       -5.78     15.27 o
  17   7   1       29.33       -7.47     17.59 o
   0   8   1      526.82      401.94     25.63 o
   1   8   1     1324.16     1291.70     32.17 o
   2   8   1       41.29       39.48      9.86 o
   3   8   1       96.45      123.71     12.06 o
   4   8   1     1007.98     1071.57     37.61 o
   5   8   1      737.59      784.52     30.22 o
   6   8   1      858.71      755.81     44.54 o
   7   8   1      660.24      607.54     40.59 o
   8   8   1      186.36      149.01     28.96 o
   9   8   1      138.42       93.94     40.06 o
  10   8   1      527.42      661.66     31.12 o
  11   8   1        5.04       -1.78     18.78 o
  12   8   1       54.23       52.52     13.49 o
  13   8   1       86.59       90.87     15.15 o
  14   8   1       33.86       20.48     16.90 o
  15   8   1      136.69      204.94     20.90 o
  16   8   1        0.95      -16.42     16.42 o
   1   9   1       10.88      -11.61     13.65 o
   2   9   1      258.40      215.30     15.09 o
   3   9   1       18.45       -6.71     13.19 o
   4   9   1      123.59       74.77     11.07 o
   5   9   1      205.56      181.49     11.86 o
   6   9   1       46.16       71.05     11.86 o
   7   9   1       73.15       50.59     24.25 o
   8   9   1       11.87        2.28     22.69 o
   9   9   1       17.01       54.66     35.67 o
  10   9   1        9.13       42.38     39.54 o
  11   9   1       27.96       34.63     15.38 o
  12   9   1       82.03       98.28     19.58 o
  13   9   1      108.72       61.58     19.14 o
  14   9   1        1.15      -12.67     12.67 o
   0  10   1       14.58       20.22     16.07 o
   1  10   1       12.30        2.40     11.37 o
   2  10   1      600.68      587.73     25.12 o
   3  10   1      311.32      321.41     17.98 o
   4  10   1      616.21      625.53     23.84 o
   5  10   1      444.85      436.45     24.17 o
   6  10   1      280.58      266.62     15.37 o
   7  10   1      447.25      401.74     72.69 o
   8  10   1       12.90       22.42     31.53 o
   9  10   1       20.47       -1.55     37.35 o
  10  10   1        7.66       -1.03     41.09 o
  11  10   1      300.32      276.79     56.73 o
  12  10   1       54.07        2.33     41.61 o
  13  10   1       14.42       52.14     36.89 o
   1  11   1      250.21      237.20     17.74 o
   2  11   1       18.63       25.71     12.39 o
   3  11   1      252.25      236.33     17.40 o
   4  11   1       32.91       26.63     12.09 o
   5  11   1       12.50       30.00     11.69 o
   6  11   1      185.02      217.45     15.03 o
   7  11   1       71.87      100.09     15.67 o
   8  11   1        2.03        6.20     38.64 o
   9  11   1       28.81      -39.15     39.15 o
  10  11   1       44.60      -24.68     37.47 o
  11  11   1       99.57      119.40     51.17 o
   0  12   1        6.27      -16.57     17.85 o
   1  12   1        0.20       -5.05     13.08 o
   2  12   1        3.92      -10.36     14.34 o
   3  12   1      137.01      140.87     16.62 o
   4  12   1        9.73       -9.02     13.00 o
   5  12   1      236.35      284.34     18.82 o
   6  12   1        4.10       48.96     27.05 o
   7  12   1      227.54      290.88     56.34 o
   8  12   1        7.05      -27.78     39.67 o
   1  13   1       48.27       32.18     15.64 o
   2  13   1        3.18      -15.73     15.73 o
   3  13   1        7.84       -0.01     14.69 o
   4  13   1       33.55       24.43     15.09 o
   0   0   2      971.82       -0.61      0.61 o
   1   0   2     1594.02      715.70     37.97 o
   2   0   2      836.18      873.00     14.53 o
   3   0   2    22606.33    22640.38    307.15 o
   4   0   2     6826.88     8217.18    114.37 o
   5   0   2     6191.18     4893.83     99.45 o
   6   0   2     2847.59     2775.71     52.58 o
   7   0   2       37.62       27.57      8.97 o
   8   0   2     5974.65     6723.53    119.43 o
   9   0   2     7824.41     7738.01    137.22 o
  10   0   2     2671.04     2681.01     57.58 o
  11   0   2     1759.83     1591.15     38.33 o
  12   0   2      572.99      591.25     60.48 o
  13   0   2      690.97      734.90     64.74 o
  14   0   2       31.03       44.97     26.49 o
  15   0   2        2.46        4.48     18.65 o
  16   0   2      140.38      141.70     29.85 o
  17   0   2      236.16      175.79     39.74 o
  18   0   2      266.90      188.40     31.68 o
  19   0   2      615.21      740.99     51.31 o
  20   0   2       61.57       89.21     38.12 o
   1   1   2     7278.97     8252.09     80.93 o
   2   1   2    10817.00    12894.27    223.85 o
   3   1   2      634.70      679.54     12.69 o
   4   1   2     7157.17     7889.98    210.98 o
   5   1   2       17.64       13.43      3.82 o
   6   1   2     1836.66     1789.28     25.91 o
   7   1   2      993.22      969.72     17.07 o
   8   1   2     6252.22     6230.81     90.91 o
   9   1   2     1377.46     1315.22     31.77 o
  10   1   2     1219.34     1220.76     24.89 o
  11   1   2       21.71       15.41      8.75 o
  12   1   2      153.80      154.51     21.07 o
  13   1   2      494.45      461.25     19.63 o
  14   1   2      210.30      196.44     17.66 o
  15   1   2       12.43       -6.06     12.86 o
  16   1   2      319.90      308.53     28.46 o
  17   1   2      128.10      110.18     18.96 o
  18   1   2      411.25      476.21     33.25 o
  19   1   2        7.11       29.67     18.74 o
  20   1   2      106.15      121.72     43.66 o
   0   2   2    44967.44    46904.07    809.85 o
   1   2   2        6.29        5.82      1.67 o
   2   2   2     8388.79     9061.88    125.32 o
   3   2   2     5726.72     5879.20     82.99 o
   4   2   2     1868.93     1936.20     29.76 o
   5   2   2     2516.63     2829.15     54.99 o
   6   2   2     1522.70     1478.24     28.73 o
   7   2   2     4956.06     4751.22     94.68 o
   8   2   2     2690.76     3345.92     75.37 o
   9   2   2        3.13        5.37      4.57 o
  10   2   2     6264.56     6139.35     84.98 o
  11   2   2      193.19      154.98     11.90 o
  12   2   2     2167.35     2082.33     40.76 o
  13   2   2       22.86       32.98      9.87 o
  14   2   2      664.92      667.54     32.54 o
  15   2   2      247.60      217.87     19.06 o
  16   2   2      122.74      101.28     18.34 o
  17   2   2      808.28      854.78     36.01 o
  18   2   2       40.14       23.22     17.32 o
  19   2   2      102.60      119.37     22.40 o
   1   3   2      678.30      571.95     18.59 o
   2   3   2      183.62      223.78     21.17 o
   3   3   2       13.58       16.34      6.38 o
   4   3   2     1215.81     1612.80     89.86 o
   5   3   2     1948.42     2190.91     34.90 o
   6   3   2       90.42       58.82      6.96 o
   7   3   2     1150.75     1415.06     22.02 o
   8   3   2      505.86      462.94     17.18 o
   9   3   2       41.06       41.74      7.33 o
  10   3   2       33.49        8.28      9.14 o
  11   3   2      252.43      135.29     33.38 o
  12   3   2      664.31      640.51     24.76 o
  13   3   2       33.73        6.49     13.79 o
  14   3   2       12.21       -2.09     11.06 o
  15   3   2      275.06      326.75     22.64 o
  16   3   2       39.96       52.88     18.04 o
  17   3   2      115.36       93.45     18.59 o
  18   3   2      335.80      300.26     25.21 o
  19   3   2       30.25       -5.67     18.44 o
   0   4   2    11912.54    12222.19    183.54 o
   1   4   2      158.88       69.18      4.25 o
   2   4   2      468.26      479.21      9.69 o
   3   4   2     3943.28     4228.71     77.15 o
   4   4   2      411.99      537.47     91.55 o
   5   4   2     1208.02     1374.58     47.22 o
   6   4   2     1005.68     1149.62     21.65 o
   7   4   2     1531.84     1462.62     24.30 o
   8   4   2      584.22      603.60     16.70 o
   9   4   2       16.81        7.48     11.27 o
  10   4   2     1170.58     1227.54     37.18 o
  11   4   2      973.00     1101.55     32.84 o
  12   4   2       16.94       -9.96      9.96 o
  13   4   2      113.73      147.67     18.64 o
  14   4   2       13.28        6.21     11.52 o
  15   4   2      236.88      206.96     16.93 o
  16   4   2       14.49       11.47     15.57 o
  17   4   2      607.34      692.31     32.95 o
  18   4   2        0.82      -17.26     17.26 o
  19   4   2        7.78      -11.04     19.14 o
   1   5   2      259.99      385.59     12.05 o
   2   5   2     1844.70     1798.90     27.81 o
   3   5   2     3381.02     3686.63     69.25 o
   4   5   2     1635.98     1779.07     39.35 o
   5   5   2     1434.32     1586.39     37.79 o
   6   5   2      493.92      514.17     21.16 o
   7   5   2     1047.61     1113.69     22.57 o
   8   5   2      159.93      191.58      7.57 o
   9   5   2      611.61      608.34     14.38 o
  10   5   2      862.87      747.10     25.85 o
  11   5   2     2021.53     1911.14     41.52 o
  12   5   2     1343.78     1353.08     45.78 o
  13   5   2        0.33      -11.73     11.73 o
  14   5   2       57.24       63.71     13.48 o
  15   5   2        5.32      -12.55     12.55 o
  16   5   2      156.18      154.13     17.37 o
  17   5   2        0.00       -6.65     17.22 o
  18   5   2       12.32        2.13     23.58 o
   0   6   2     2221.72     2039.10     59.19 o
   1   6   2     5084.35     4895.75     61.66 o
   2   6   2     1182.16     1295.28     25.67 o
   3   6   2      350.10      221.03     11.62 o
   4   6   2     3387.86     3483.72    275.10 o
   5   6   2     2546.71     2370.48     51.54 o
   6   6   2        3.89        0.66     10.05 o
   7   6   2     1361.36     1264.04     36.27 o
   8   6   2       29.41       17.37     10.86 o
   9   6   2       30.19       30.39      7.88 o
  10   6   2     2635.20     2628.34     85.59 o
  11   6   2     1490.26     1652.47     54.84 o
  12   6   2        2.54       22.64     35.29 o
  13   6   2        5.02       -5.05     11.05 o
  14   6   2       33.46       23.56     12.89 o
  15   6   2       21.21       -2.62     13.06 o
  16   6   2       24.60       31.16     14.96 o
  17   6   2        4.57       -6.37     17.16 o
   1   7   2     1379.85     1272.11     23.86 o
   2   7   2      166.79      159.86      7.64 o
   3   7   2       18.88        4.94      3.85 o
   4   7   2     2601.38     2488.45     40.47 o
   5   7   2       41.29       34.77     13.39 o
   6   7   2     6135.28     6358.29    154.55 o
   7   7   2        0.09       -4.95     12.18 o
   8   7   2     2143.29     2036.23     74.62 o
   9   7   2     2650.95     2531.93     56.25 o
  10   7   2      158.88      119.38     16.39 o
  11   7   2      544.55      542.67     19.31 o
  12   7   2       96.93      137.63     13.16 o
  13   7   2      289.64      316.38     18.37 o
  14   7   2       38.50       52.14     13.31 o
  15   7   2       11.24       25.54     13.50 o
  16   7   2      258.12      271.37     23.60 o
  17   7   2      178.31      189.02     22.73 o
   0   8   2      239.31      244.04     75.14 o
   1   8   2      765.82      677.04     22.44 o
   2   8   2      186.80      150.31     13.26 o
   3   8   2     1306.57     1555.14     89.74 o
   4   8   2      342.54      397.53     23.11 o
   5   8   2      161.68      136.17     14.94 o
   6   8   2      150.64      129.31     28.36 o
   7   8   2      285.11      224.59     39.93 o
   8   8   2      329.24      292.82     44.71 o
   9   8   2      235.94      215.67     46.52 o
  10   8   2      189.32      227.97     63.51 o
  11   8   2        7.98       26.71     13.00 o
  12   8   2      530.43      643.04     40.94 o
  13   8   2       91.76       92.58     16.03 o
  14   8   2      318.94      378.49     30.59 o
  15   8   2       42.56       -6.03     15.32 o
  16   8   2       10.21      -22.49     22.49 o
   1   9   2     1872.78     1977.59    120.53 o
   2   9   2      377.80      375.10     33.22 o
   3   9   2      781.66      750.36     24.79 o
   4   9   2       20.77        3.16      9.81 o
   5   9   2       40.37       14.94      9.09 o
   6   9   2      115.77       97.94     13.47 o
   7   9   2        1.96      -20.87     20.87 o
   8   9   2        0.09      -25.97     25.97 o
   9   9   2       32.37       42.64     34.37 o
  10   9   2       56.02       68.10     20.74 o
  11   9   2        0.05        0.93     15.47 o
  12   9   2       47.64       70.70     33.60 o
  13   9   2       54.99       12.73     19.87 o
  14   9   2        0.48        8.33     19.05 o
   0  10   2       27.73       18.82     15.90 o
   1  10   2      398.51      449.60     32.91 o
   2  10   2      795.59      846.40     66.94 o
   3  10   2      175.55      162.77     18.29 o
   4  10   2       42.23       32.08     11.89 o
   5  10   2      659.80      721.44     51.14 o
   6  10   2      116.26      125.73     11.71 o
   7  10   2       80.44       57.75     13.64 o
   8  10   2      271.41      266.43     21.15 o
   9  10   2      181.93      168.12     49.49 o
  10  10   2        0.81      -12.98     31.34 o
  11  10   2       56.42      111.00     48.46 o
  12  10   2        5.00       -4.78     40.45 o
  13  10   2      129.70      165.39     39.34 o
   1  11   2        3.37      -11.23     11.23 o
   2  11   2        3.23        1.96     11.90 o
   3  11   2        0.01      -11.94     17.55 o
   4  11   2       76.18      107.05     17.36 o
   5  11   2       23.76       21.42     12.16 o
   6  11   2       29.86       32.28     11.57 o
   7  11   2       64.23       56.14     16.46 o
   8  11   2       17.20      -35.79     35.79 o
   9  11   2       13.79       -7.41     27.83 o
  10  11   2        6.32      -20.20     30.43 o
  11  11   2       33.28       20.16     44.45 o
   0  12   2      367.56      393.23     31.66 o
   1  12   2        0.40       -9.00     13.15 o
   2  12   2      167.74      160.93     17.62 o
   3  12   2      330.21      396.68     21.93 o
   4  12   2       44.49       54.06     19.07 o
   5  12   2        6.98       -2.03     13.45 o
   6  12   2       50.66       86.93     20.26 o
   7  12   2      189.18      262.58     52.98 o
   8  12   2       30.09       72.75     47.42 o
   1  13   2        7.02       33.48     16.30 o
   2  13   2       83.24       70.93     29.47 o
   3  13   2       21.58       13.35     20.58 o
   1   1   3    13036.97    14211.52    143.26 o
   2   1   3     1044.76     1575.79     20.56 o
   3   1   3    46463.32    48925.09    573.18 o
   4   1   3    12121.20    13604.97    161.60 o
   5   1   3      966.54      935.85     21.44 o
   6   1   3       11.30       65.32      5.36 o
   7   1   3     5803.92     5966.57     75.05 o
   8   1   3      403.80      396.47     15.68 o
   9   1   3     5253.94     5193.85     78.21 o
  10   1   3       21.77        3.57      7.69 o
  11   1   3      282.43      264.84     11.26 o
  12   1   3      268.52      266.03     13.81 o
  13   1   3      830.19      764.27     24.17 o
  14   1   3      206.31      213.50     18.04 o
  15   1   3       94.39       96.33     16.15 o
  16   1   3       30.79       37.89     16.02 o
  17   1   3       45.69       61.08     22.66 o
  18   1   3        5.85       18.45     17.48 o
  19   1   3        9.88        0.45     18.69 o
  20   1   3       20.05      -21.80     21.80 o
   0   2   3      685.74      706.17     20.98 o
   1   2   3        8.74       11.93      2.30 o
   2   2   3     1623.02     1101.72     16.88 o
   3   2   3     3636.06     4197.68     51.98 o
   4   2   3      128.28       40.46      3.09 o
   5   2   3      662.57      646.65     15.04 o
   6   2   3     1605.97     1259.66     18.23 o
   7   2   3     1112.28     1322.44     37.23 o
   8   2   3     7252.07     7663.39    129.87 o
   9   2   3       32.34       19.90      5.46 o
  10   2   3      109.83      119.78     12.88 o
  11   2   3      432.07      382.63     15.74 o
  12   2   3     1375.25     1271.96     29.68 o
  13   2   3        0.15       -4.31      9.30 o
  14   2   3      513.26      564.93     22.24 o
  15   2   3      152.70      121.30     19.32 o
  16   2   3        0.11        0.93     15.28 o
  17   2   3       33.33       22.20     16.81 o
  18   2   3        2.19        4.69     18.61 o
  19   2   3        0.14      -17.60     17.60 o
   1   3   3     1697.55     1879.04     23.15 o
   2   3   3      892.63     1150.74     17.81 o
   3   3   3     4157.63     4377.04     63.17 o
   4   3   3     2318.95     2529.81     42.30 o
   5   3   3     1669.77     1964.25     26.89 o
   6   3   3      652.90     1021.04     20.21 o
   7   3   3      174.41      189.36      7.41 o
   8   3   3       14.67       -4.90      4.90 o
   9   3   3      280.19      294.44     11.44 o
  10   3   3      150.60      186.77     10.38 o
  11   3   3      272.48      294.46     15.72 o
  12   3   3     1160.79     1138.55     28.22 o
  13   3   3       79.68       72.05     12.57 o
  14   3   3        0.16       -2.36     10.85 o
  15   3   3      203.70      154.12     15.50 o
  16   3   3       65.12       40.48     16.52 o
  17   3   3       13.71        6.82     16.25 o
  18   3   3       66.94       52.13     18.94 o
  19   3   3        0.73       -1.08     19.53 o
   0   4   3     9978.69    10152.60    153.01 o
   1   4   3      129.07      223.85      9.22 o
   2   4   3     3658.80     3831.78     51.77 o
   3   4   3       78.73       15.25      6.86 o
   4   4   3     2534.27     2308.91     40.74 o
   5   4   3       25.52       69.52      6.27 o
   6   4   3        3.90        2.75      4.98 o
   7   4   3     1495.98     1055.80     19.47 o
   8   4   3     1211.04     1040.83     28.98 o
   9   4   3      915.46      958.76     18.97 o
  10   4   3     3758.01     3589.95     54.68 o
  11   4   3     1422.81     1242.23     29.27 o
  12   4   3      396.53      374.35     18.44 o
  13   4   3      505.12      506.28     20.34 o
  14   4   3       98.60      107.27     14.08 o
  15   4   3     1227.92     1142.41     31.97 o
  16   4   3       33.27       30.44     16.82 o
  17   4   3      798.36      830.51     35.88 o
  18   4   3        5.35      -12.40     17.17 o
  19   4   3      231.72      214.21     25.07 o
   1   5   3    16818.43    18701.64    197.59 o
   2   5   3        5.91       20.27      5.43 o
   3   5   3     2320.74     2380.67     37.51 o
   4   5   3      366.05      484.66     13.87 o
   5   5   3      123.24      164.53     12.78 o
   6   5   3      950.81      951.49     20.55 o
   7   5   3      385.00      398.76     15.18 o
   8   5   3        6.88       -6.59      6.59 o
   9   5   3      717.26      738.82     21.49 o
  10   5   3      439.88      415.75     17.94 o
  11   5   3      250.65      305.49     18.56 o
  12   5   3      105.36       51.75     27.57 o
  13   5   3     1473.87     1570.67     39.31 o
  14   5   3      304.44      267.00     17.49 o
  15   5   3      127.48      120.98     15.80 o
  16   5   3        7.11      -13.02     13.02 o
  17   5   3        8.20      -13.29     17.11 o
  18   5   3       51.19       49.41     19.50 o
   0   6   3     3995.70     4308.45    102.29 o
   1   6   3       80.87       88.01      5.86 o
   2   6   3      990.10     1064.01     18.05 o
   3   6   3      649.71      744.48     19.07 o
   4   6   3     1061.20     1211.35     52.39 o
   5   6   3      531.03      503.07     20.72 o
   6   6   3     1186.85     1330.39     29.00 o
   7   6   3      389.09      442.10     14.07 o
   8   6   3       27.96       36.41     13.64 o
   9   6   3      405.25      382.76     15.91 o
  10   6   3     1088.97     1226.78     87.24 o
  11   6   3       19.59       43.14     14.39 o
  12   6   3       49.34       37.11     11.53 o
  13   6   3       79.58       92.32     13.97 o
  14   6   3       62.75       27.02     13.12 o
  15   6   3        1.81       -2.39     12.97 o
  16   6   3       45.62       13.12     14.72 o
  17   6   3       12.82        8.85     18.20 o
   1   7   3       36.84       21.36      5.32 o
   2   7   3       20.84       20.99      4.86 o
   3   7   3       24.04       12.96      4.79 o
   4   7   3       58.60       54.62     12.88 o
   5   7   3      472.14      477.82     17.62 o
   6   7   3      135.36      161.34     17.00 o
   7   7   3       23.95       19.74     10.67 o
   8   7   3      113.70      124.69     13.14 o
   9   7   3      461.88      437.45     19.47 o
  10   7   3      208.16      183.01     12.07 o
  11   7   3      357.01      338.22     16.57 o
  12   7   3       37.03        4.57     11.62 o
  13   7   3        0.17       14.70     12.36 o
  14   7   3       60.69       55.32     13.09 o
  15   7   3        0.84        8.66     13.43 o
  16   7   3       13.38       15.78     15.55 o
  17   7   3        5.90       -5.67     17.18 o
   0   8   3     1517.76     1421.43     60.61 o
   1   8   3      775.73      657.14     22.34 o
   2   8   3      475.17      451.40     20.72 o
   3   8   3      247.44      249.46     17.02 o
   4   8   3      644.35      723.19     65.90 o
   5   8   3      917.67      794.25     29.65 o
   6   8   3      972.59      968.17     32.42 o
   7   8   3      163.55      163.40     21.00 o
   8   8   3       93.25      152.92     16.35 o
   9   8   3      273.08      241.89     27.07 o
  10   8   3        1.57       37.19     30.06 o
  11   8   3       22.90       35.46     10.11 o
  12   8   3      568.50      635.43     32.73 o
  13   8   3       35.95       44.81     22.59 o
  14   8   3        0.27      -14.02     14.02 o
  15   8   3       18.00        2.65     15.76 o
  16   8   3      135.90      149.12     22.08 o
   1   9   3     1383.68     1235.81     33.82 o
   2   9   3       93.87       81.89     18.17 o
   3   9   3     1844.70     1701.28     44.99 o
   4   9   3       83.73       75.78     11.67 o
   5   9   3      189.10      182.70     18.07 o
   6   9   3       58.71      137.54    110.79 o
   7   9   3      121.15      118.97     29.46 o
   8   9   3        0.71        1.29     11.29 o
   9   9   3      335.26      338.62     33.33 o
  10   9   3        4.09      -12.60     12.60 o
  11   9   3        1.50       28.57     17.76 o
  12   9   3       42.29       40.35     16.98 o
  13   9   3        5.11      -22.68     22.68 o
  14   9   3       37.53       44.08     20.08 o
   0  10   3        9.89       -7.60     15.26 o
   1  10   3       82.38      116.42     14.75 o
   2  10   3      203.28      224.06     34.17 o
   3  10   3      762.03      811.84     30.79 o
   4  10   3       10.42        7.59     29.21 o
   5  10   3      892.47      905.48     27.81 o
   6  10   3       81.82      108.35     31.14 o
   7  10   3      623.20      648.97     32.15 o
   8  10   3        4.69       10.83     13.75 o
   9  10   3       92.34      111.21     18.11 o
  10  10   3      190.22      248.93     38.74 o
  11  10   3        3.42      -20.49     26.80 o
  12  10   3        6.83      -33.47     41.74 o
  13  10   3       34.49      -15.64     46.00 o
   1  11   3       30.08       39.49     13.50 o
   2  11   3       74.31       63.61     13.86 o
   3  11   3        2.44       -0.27     11.71 o
   4  11   3        0.18        0.33     11.33 o
   5  11   3       95.26       74.16     13.82 o
   6  11   3      113.49      128.97     15.04 o
   7  11   3       89.67       93.93     30.88 o
   8  11   3        3.52      -18.29     25.80 o
   9  11   3        5.21       33.89     30.14 o
  10  11   3        1.69       22.11     32.43 o
  11  11   3        7.99       -4.33     31.55 o
   0  12   3        6.04       53.49     41.35 o
   1  12   3        1.60       -4.32     13.66 o
   2  12   3        2.61       14.80     13.66 o
   3  12   3       13.83       -6.15     18.75 o
   4  12   3       29.26       22.12     15.62 o
   5  12   3        9.28       10.53     13.84 o
   6  12   3        3.94      -16.93     16.93 o
   7  12   3       33.18       31.79     28.38 o
   8  12   3        0.01      -27.59     27.59 o
   1  13   3      206.03      249.35     30.63 o
   2  13   3        2.54       43.55     23.28 o
   3  13   3      235.21      274.78     30.86 o
   0   0   4    22229.29    22493.35    373.56 o
   1   0   4     8735.30     9491.98    120.99 o
   2   0   4      718.21      336.71      7.64 o
   3   0   4    47370.63    49350.73    666.16 o
   4   0   4    20702.90    20220.31    337.66 o
   5   0   4    27549.94    31450.00    522.77 o
   6   0   4      398.74      647.79     18.11 o
   7   0   4    12194.73    12855.55    219.29 o
   8   0   4    12208.24    11973.82    237.79 o
   9   0   4      848.98      949.26     26.34 o
  10   0   4      157.88      237.24     17.91 o
  11   0   4      383.43      376.04     17.63 o
  12   0   4     3387.31     3254.42     67.17 o
  13   0   4      403.57      434.27     30.97 o
  14   0   4      995.09      911.20     45.23 o
  15   0   4       28.49        7.20     19.26 o
  16   0   4       57.92       54.54     23.53 o
  17   0   4      326.67      356.26     35.48 o
  18   0   4       12.94       30.72     25.09 o
  19   0   4        4.74      -31.59     31.59 o
  20   0   4       12.13      -33.35     45.23 o
   1   1   4     2205.76     2556.51     27.69 o
   2   1   4    39900.84    42255.05    466.42 o
   3   1   4    42336.16    46112.94    508.08 o
   4   1   4    25989.75    29001.22    321.14 o
   5   1   4    14738.41    16687.67    186.82 o
   6   1   4     1304.78     1168.15     18.88 o
   7   1   4     2492.10     2517.64     37.84 o
   8   1   4     1529.61     1451.30     27.04 o
   9   1   4       10.54       -0.96      5.85 o
  10   1   4       46.65       40.84      6.99 o
  11   1   4      151.19      163.17     10.68 o
  12   1   4        9.04        0.67      8.25 o
  13   1   4       52.20       66.28     10.81 o
  14   1   4      383.61      365.99     21.63 o
  15   1   4        0.45      -12.69     12.69 o
  16   1   4       58.98       54.07     16.22 o
  17   1   4        1.28        0.77     15.85 o
  18   1   4       81.95       87.60     23.76 o
  19   1   4       70.18       32.82     19.70 o
  20   1   4        9.78      -14.67     19.97 o
   0   2   4     7285.84     7908.61    119.56 o
   1   2   4     8392.44     7484.99     76.59 o
   2   2   4     1252.48     1438.23     18.24 o
   3   2   4      206.13      299.08      6.05 o
   4   2   4      313.21      315.36      6.64 o
   5   2   4     1515.02     1289.26     18.02 o
   6   2   4     6149.86     6362.29     74.38 o
   7   2   4      307.06      395.84     11.64 o
   8   2   4        0.18       -5.11      5.11 o
   9   2   4     1026.94      956.03     18.28 o
  10   2   4     2329.93     2558.21     62.08 o
  11   2   4      438.74      424.08     17.95 o
  12   2   4     2251.46     2132.67     41.55 o
  13   2   4       18.14        3.50      9.75 o
  14   2   4       25.92       22.03     11.34 o
  15   2   4      141.52      157.27     17.76 o
  16   2   4      402.60      417.85     27.38 o
  17   2   4       51.42       58.13     30.33 o
  18   2   4       19.35        0.71     22.89 o
  19   2   4      100.51       94.76     21.92 o
   1   3   4     1504.54     1673.13     27.16 o
   2   3   4      361.61      498.70     10.29 o
   3   3   4     1599.75     1601.69     36.65 o
   4   3   4      510.00      585.53     17.08 o
   5   3   4       15.83       45.00      4.11 o
   6   3   4      449.44      503.70     12.12 o
   7   3   4        2.53       19.26      5.21 o
   8   3   4     1100.57     1112.55     19.94 o
   9   3   4     1756.49     1670.55     27.36 o
  10   3   4     1639.12     1757.24     29.52 o
  11   3   4     1045.08     1047.65     33.02 o
  12   3   4      137.37      108.98     13.08 o
  13   3   4        0.40        2.35     10.60 o
  14   3   4      516.22      478.86     20.24 o
  15   3   4        0.03      -13.59     13.92 o
  16   3   4        0.92        0.51     15.15 o
  17   3   4        0.65       13.26     15.96 o
  18   3   4       42.23       31.55     18.80 o
  19   3   4        3.19      -16.73     17.77 o
   0   4   4      579.18      776.67     17.91 o
   1   4   4     1294.07      988.78     15.14 o
   2   4   4      107.88      104.09      8.83 o
   3   4   4     1312.49     1499.07     27.23 o
   4   4   4       73.37      126.85      6.64 o
   5   4   4     3325.38     3291.15     50.72 o
   6   4   4     1231.47     1283.79     21.67 o
   7   4   4     2176.40     2405.64     34.00 o
   8   4   4       20.41        8.25      5.61 o
   9   4   4     4609.19     4687.85     62.56 o
  10   4   4      529.17      575.99     19.09 o
  11   4   4       21.10       19.74     11.49 o
  12   4   4       57.69       27.09     15.30 o
  13   4   4       36.26       33.43     12.78 o
  14   4   4      303.10      309.57     17.82 o
  15   4   4        3.90       -2.37     13.13 o
  16   4   4      119.91      100.56     18.58 o
  17   4   4        8.04       -0.01     20.35 o
  18   4   4       40.79       35.50     19.40 o
  19   4   4       93.83       68.20     21.10 o
   1   5   4     1241.95     1342.78     18.90 o
   2   5   4     2808.03     3181.68     48.99 o
   3   5   4     6807.80     7851.63    111.19 o
   4   5   4      255.96      297.63      9.67 o
   5   5   4      352.48      349.26     11.28 o
   6   5   4      716.09      648.44     16.79 o
   7   5   4        4.51       16.13      6.02 o
   8   5   4     1369.51     1309.34     21.83 o
   9   5   4     1212.98     1224.43     22.16 o
  10   5   4     1317.15     1272.45     29.00 o
  11   5   4     1275.42     1283.76     30.33 o
  12   5   4      180.19      166.61     16.86 o
  13   5   4     1491.48     1422.94     37.30 o
  14   5   4      152.08      148.29     15.48 o
  15   5   4        0.03      -12.43     12.43 o
  16   5   4        2.50      -13.48     13.48 o
  17   5   4      217.72      261.43     23.60 o
  18   5   4       42.38       20.32     19.00 o
   0   6   4      572.08      606.99     26.63 o
   1   6   4      896.84     1013.84     17.03 o
   2   6   4     3732.41     3485.25     48.19 o
   3   6   4     2535.69     2215.91     50.13 o
   4   6   4       94.65       91.71      7.32 o
   5   6   4      979.91     1153.73     24.07 o
   6   6   4      999.50      933.94     21.45 o
   7   6   4     2171.49     2215.70     41.63 o
   8   6   4     4719.00     4717.57     74.00 o
   9   6   4        0.87       -6.66     16.20 o
  10   6   4      355.19      353.15     18.85 o
  11   6   4       11.25       11.60      9.71 o
  12   6   4     1386.69     1526.88     35.06 o
  13   6   4      225.47      241.19     17.25 o
  14   6   4       45.77       37.92     14.06 o
  15   6   4       39.95       25.70     13.51 o
  16   6   4      211.06      275.58     19.84 o
  17   6   4       51.11       57.37     21.04 o
   1   7   4     1648.77     1840.46     29.46 o
   2   7   4       11.14       13.36      7.15 o
   3   7   4       96.82      124.10      7.26 o
   4   7   4     2441.12     2328.42     39.11 o
   5   7   4       47.44       36.51      6.92 o
   6   7   4     1325.68     1362.90     31.41 o
   7   7   4       73.51       66.25      8.40 o
   8   7   4     1594.18     1648.74     80.18 o
   9   7   4        1.86       -0.14     11.74 o
  10   7   4      722.30      608.42     19.45 o
  11   7   4      196.81      238.97     14.34 o
  12   7   4       29.67       34.85     10.85 o
  13   7   4      405.64      433.92     27.20 o
  14   7   4      171.69      162.16     16.33 o
  15   7   4      204.15      228.55     24.20 o
  16   7   4        0.54      -14.64     14.64 o
  17   7   4        1.70       -5.09     23.17 o
   0   8   4        0.14       -9.69     18.35 o
   1   8   4      501.71      420.95     18.67 o
   2   8   4     1392.03     1267.73     31.99 o
   3   8   4      981.32      968.44     27.10 o
   4   8   4      131.96      182.18     10.43 o
   5   8   4        7.01        2.97     12.06 o
   6   8   4       41.43       54.36     32.89 o
   7   8   4       22.01        5.33     13.38 o
   8   8   4      306.10      273.12     20.23 o
   9   8   4      145.09      128.21     28.85 o
  10   8   4       93.54       81.27     15.53 o
  11   8   4       33.46       38.14     11.28 o
  12   8   4       55.26       61.41     13.00 o
  13   8   4       30.98       60.97     23.43 o
  14   8   4      144.51      168.18     19.77 o
  15   8   4       23.38        8.45     18.32 o
   1   9   4      894.01      769.54     26.37 o
   2   9   4     1145.07     1067.83     30.86 o
   3   9   4        5.14      -12.29     12.29 o
   4   9   4     1351.23     1318.02     33.96 o
   5   9   4       11.58       -1.96      9.51 o
   6   9   4      267.20      266.17     21.06 o
   7   9   4      124.07       92.54     16.86 o
   8   9   4        5.78       -4.28     18.58 o
   9   9   4      116.81      185.53     17.68 o
  10   9   4      137.38      131.18     17.31 o
  11   9   4      412.98      471.91     28.16 o
  12   9   4      152.13      137.34     20.72 o
  13   9   4      318.25      339.33     37.86 o
  14   9   4        9.85       23.44     21.55 o
   0  10   4       57.89       59.70     25.84 o
   1  10   4       23.35       10.18     12.35 o
   2  10   4      218.19      223.70     27.85 o
   3  10   4      174.81      195.38     18.48 o
   4  10   4      236.91      260.42     58.58 o
   5  10   4       79.01       82.77     22.43 o
   6  10   4        3.81       20.27     10.72 o
   7  10   4       82.59       77.54     16.94 o
   8  10   4        6.54       13.68     13.11 o
   9  10   4       26.57       32.96     15.03 o
  10  10   4      117.30      204.28     31.58 o
  11  10   4      271.64      296.57     42.17 o
  12  10   4       35.91       -5.11     30.79 o
  13  10   4        5.87        5.56     48.59 o
   1  11   4        5.29       21.37     20.07 o
   2  11   4      117.39       92.79     16.51 o
   3  11   4        7.32       22.81     13.47 o
   4  11   4       27.00       21.42     13.32 o
   5  11   4        0.24      -12.70     20.22 o
   6  11   4      101.08       54.53     18.42 o
   7  11   4       26.49       54.26     17.18 o
   8  11   4       58.69       33.58     15.62 o
   9  11   4       61.30       72.62     32.39 o
  10  11   4        2.93      -12.21     29.46 o
  11  11   4       53.18       47.68     47.36 o
   0  12   4       21.53      -25.07     25.07 o
   1  12   4       13.69       -6.08     23.71 o
   2  12   4       69.95      109.29     38.25 o
   3  12   4       17.04       13.22     19.77 o
   4  12   4        6.18       -4.47     19.36 o
   5  12   4       55.78       38.51     19.49 o
   6  12   4       45.69       76.11     21.02 o
   7  12   4        3.00      -15.00     15.00 o
   8  12   4       56.14       27.07     31.15 o
   1  13   4        0.02      -20.69     20.69 o
   2  13   4       22.63        6.78     22.64 o
   3  13   4        1.42        5.24     19.33 o
   1   1   5    41583.16    46030.53    459.62 o
   2   1   5    50616.02    55231.97    609.38 o
   3   1   5    54350.15    59933.40    660.32 o
   4   1   5    14706.85    15731.91    176.07 o
   5   1   5    17389.90    20483.07    228.64 o
   6   1   5       83.64       44.75      4.45 o
   7   1   5     5125.17     5355.83     73.26 o
   8   1   5       84.45       87.75      6.78 o
   9   1   5      617.82      777.69     16.45 o
  10   1   5     1224.88     1258.47     24.10 o
  11   1   5     1217.03     1169.80     22.21 o
  12   1   5      570.88      595.66     19.46 o
  13   1   5      493.20      526.16     19.44 o
  14   1   5      256.48      238.27     18.87 o
  15   1   5     1183.28     1121.21     37.52 o
  16   1   5      326.83      269.42     23.05 o
  17   1   5       43.62       46.32     17.32 o
  18   1   5       57.83       72.79     19.80 o
  19   1   5       52.43       27.46     19.00 o
   0   2   5     1059.71     1280.34     29.75 o
   1   2   5    32051.97    32938.35    349.77 o
   2   2   5     2479.35     2180.46     26.77 o
   3   2   5    13823.57    12168.43    145.06 o
   4   2   5     3208.21     3221.03     39.02 o
   5   2   5      649.93      580.92     10.61 o
   6   2   5     5850.89     6776.91     79.23 o
   7   2   5     7919.06     7589.04     88.74 o
   8   2   5     3930.34     4089.18     54.35 o
   9   2   5       25.11       25.93      5.87 o
  10   2   5       77.95       51.57      9.38 o
  11   2   5     1995.39     1919.12     40.77 o
  12   2   5        8.50      -10.73     10.73 o
  13   2   5       55.41       60.84     11.00 o
  14   2   5       28.73       31.35     11.26 o
  15   2   5       54.39        5.43     13.60 o
  16   2   5       77.94       55.16     19.08 o
  17   2   5      533.32      601.11     30.64 o
  18   2   5       21.70      -16.63     16.63 o
  19   2   5       46.66        4.42     18.79 o
   1   3   5    21465.94    22642.51    226.67 o
   2   3   5     3835.18     4622.08     53.81 o
   3   3   5    12967.39    13789.32    175.84 o
   4   3   5      332.52      339.41      8.71 o
   5   3   5       68.35       23.43      4.12 o
   6   3   5       24.57       -3.79      3.90 o
   7   3   5      592.31      715.28     14.50 o
   8   3   5     1040.34     1003.53     18.96 o
   9   3   5     3584.44     3494.26     53.09 o
  10   3   5     1832.98     1844.74     33.06 o
  11   3   5     2008.10     2022.78     39.85 o
  12   3   5      684.79      720.38     25.17 o
  13   3   5     1942.23     1820.59     42.66 o
  14   3   5      176.25      193.75     15.20 o
  15   3   5       16.09       22.94     13.74 o
  16   3   5       68.85       38.87     19.96 o
  17   3   5        0.77       -1.16     18.35 o
  18   3   5        0.44      -16.50     16.50 o
  19   3   5      131.54      101.60     22.40 o
   0   4   5     2659.75     3346.44     59.80 o
   1   4   5      105.21       47.83      4.06 o
   2   4   5      438.07      365.22     11.45 o
   3   4   5     9419.14     9997.44    120.49 o
   4   4   5        6.71       15.64      6.16 o
   5   4   5       45.50      138.68      7.41 o
   6   4   5      458.21      536.66     14.16 o
   7   4   5        0.70        4.17      5.28 o
   8   4   5      179.65      170.10      7.84 o
   9   4   5     1709.85     1704.70     34.27 o
  10   4   5      155.11      109.30     13.62 o
  11   4   5      228.22      241.73     14.59 o
  12   4   5        3.92        6.29     10.80 o
  13   4   5      352.33      350.20     19.22 o
  14   4   5       34.03       35.72     12.66 o
  15   4   5        8.76      -12.53     12.53 o
  16   4   5       42.23        5.31     17.36 o
  17   4   5        0.68        1.20     16.99 o
  18   4   5       47.73       17.59     18.62 o
  19   4   5       91.77       80.27     21.30 o
   1   5   5      879.74      948.77     16.47 o
   2   5   5       36.06       33.74      4.00 o
   3   5   5     3042.10     3448.21     47.29 o
   4   5   5      877.91      996.85     21.40 o
   5   5   5      120.12      143.71      7.80 o
   6   5   5      474.94      553.15     15.70 o
   7   5   5      322.14      282.01     14.25 o
   8   5   5        6.35        6.67      6.40 o
   9   5   5      217.54      220.63     10.91 o
  10   5   5       41.95       38.37     10.04 o
  11   5   5       68.07       58.40     11.56 o
  12   5   5        1.56      -11.31     11.31 o
  13   5   5       46.55       32.82     13.18 o
  14   5   5      408.85      436.86     22.25 o
  15   5   5      111.40      117.02     15.73 o
  16   5   5        9.21        1.76     17.27 o
  17   5   5       12.08        4.77     17.18 o
  18   5   5        1.74      -11.76     16.81 o
   0   6   5      679.81      655.49     26.27 o
   1   6   5       71.50       60.29      5.65 o
   2   6   5       12.32       -2.10      5.00 o
   3   6   5      548.93      490.50     11.97 o
   4   6   5      674.34      699.83     17.57 o
   5   6   5      940.19      912.71     21.19 o
   6   6   5      364.02      375.04     12.73 o
   7   6   5     3109.30     2895.84     48.62 o
   8   6   5       62.37       58.03      6.66 o
   9   6   5     6056.13     6069.38     93.35 o
  10   6   5        0.82       -9.60      9.72 o
  11   6   5      236.67      218.29     13.97 o
  12   6   5        6.48       21.30     11.19 o
  13   6   5       44.62       52.31     12.59 o
  14   6   5       46.93       55.92     14.39 o
  15   6   5      192.27      196.47     17.29 o
  16   6   5        4.78        0.57     14.30 o
  17   6   5      232.21      216.85     23.38 o
   1   7   5      203.75      255.65     11.31 o
   2   7   5       64.39       49.54      6.50 o
   3   7   5        0.02        3.51      4.47 o
   4   7   5       21.89       24.39      5.19 o
   5   7   5       16.46       19.90     10.12 o
   6   7   5      151.93      182.03     10.10 o
   7   7   5        9.82        3.47      9.59 o
   8   7   5       36.98       14.93     11.69 o
   9   7   5      420.27      390.77     15.02 o
  10   7   5       98.91       99.42     12.71 o
  11   7   5      664.06      755.49     23.37 o
  12   7   5        2.11       14.60     10.36 o
  13   7   5       12.34       16.78     11.85 o
  14   7   5        1.12      -13.33     13.33 o
  15   7   5        6.13       27.57     15.83 o
  16   7   5       24.61       38.73     16.35 o
   0   8   5        5.28      -19.19     19.19 o
   1   8   5      284.09      224.31     18.52 o
   2   8   5       88.53       81.15     11.78 o
   3   8   5     3887.02     3623.67     75.18 o
   4   8   5      116.28      113.00     16.97 o
   5   8   5      495.88      428.47     29.09 o
   6   8   5      469.49      433.36     26.55 o
   7   8   5     2562.95     2390.19     77.46 o
   8   8   5       38.34       25.66     13.75 o
   9   8   5       94.76      113.95     16.72 o
  10   8   5       27.62       58.36     11.58 o
  11   8   5       34.21       55.88     14.53 o
  12   8   5       71.59      102.69     13.98 o
  13   8   5      119.39      170.72     16.99 o
  14   8   5       40.24       34.13     15.86 o
  15   8   5       47.74       53.40     18.11 o
   1   9   5     1280.34     1204.56     35.05 o
   2   9   5       27.65       21.69     12.07 o
   3   9   5       90.84       78.36     13.97 o
   4   9   5      148.90      137.51     14.87 o
   5   9   5       51.07       42.71     12.35 o
   6   9   5       20.45       30.29     17.40 o
   7   9   5        7.56        2.69     19.19 o
   8   9   5       38.92       26.27     14.18 o
   9   9   5      442.00      486.40     26.67 o
  10   9   5       10.62       29.54     15.47 o
  11   9   5        9.57       26.13     24.63 o
  12   9   5        9.43        0.85     25.36 o
  13   9   5       73.92       92.03     21.90 o
  14   9   5        1.66        3.53     21.87 o
   0  10   5        6.12      -15.85     15.85 o
   1  10   5      129.45      118.11     21.38 o
   2  10   5       22.37       19.02     13.70 o
   3  10   5       49.90       14.79     13.43 o
   4  10   5      252.35      257.32     24.08 o
   5  10   5       92.88       77.85     18.75 o
   6  10   5       28.69        4.01     13.96 o
   7  10   5       17.21        6.04     14.04 o
   8  10   5        0.01        4.50     14.23 o
   9  10   5        4.59       36.63     15.23 o
  10  10   5        4.33        0.71     15.25 o
  11  10   5        1.26      -16.00     20.75 o
  12  10   5       12.45       59.96     34.49 o
  13  10   5        2.42       15.25     45.87 o
   1  11   5      821.88      782.28     41.78 o
   2  11   5       69.11       71.59     51.11 o
   3  11   5      202.20      175.35     32.50 o
   4  11   5       12.21       20.17     17.30 o
   5  11   5       35.62       30.78     15.97 o
   6  11   5        7.82       -7.04     11.22 o
   7  11   5        0.44       -7.17     14.59 o
   8  11   5       46.88       40.38     22.49 o
   9  11   5      575.51      596.40     49.98 o
  10  11   5      104.61      165.46     44.00 o
  11  11   5      217.66      180.14     55.57 o
   0  12   5      102.21       94.07     32.95 o
   1  12   5       82.91      106.91     24.58 o
   2  12   5        6.92        2.67     20.18 o
   3  12   5       87.67       79.00     15.72 o
   4  12   5       22.43       29.98     14.38 o
   5  12   5      141.77      205.69     18.41 o
   6  12   5        1.03        0.09     26.37 o
   7  12   5      166.53      142.87     20.83 o
   8  12   5        7.83      -16.03     29.34 o
   1  13   5        0.03       -4.22     15.06 o
   2  13   5       24.79       13.93     15.97 o
   3  13   5        8.90       27.11     18.83 o
   0   0   6        0.69       12.76      7.43 o
   1   0   6     7823.16     7230.47    123.54 o
   2   0   6    98679.05    96394.28   1603.88 o
   3   0   6    17205.96    16373.47    274.47 o
   4   0   6       27.50        8.64      4.89 o
   5   0   6     9125.55     9522.35    163.38 o
   6   0   6     4265.09     4135.95     75.88 o
   7   0   6       27.62       -2.95      8.13 o
   8   0   6     4905.93     4155.66     78.27 o
   9   0   6       98.36       54.24      9.40 o
  10   0   6     2515.26     2668.45     64.79 o
  11   0   6      101.91       69.31     11.39 o
  12   0   6     7390.37     6996.01    129.19 o
  13   0   6       25.99        1.32     16.55 o
  14   0   6     1276.99     1287.99     55.29 o
  15   0   6      708.30      656.56    114.36 o
  16   0   6     1512.73     1566.85     68.23 o
  17   0   6       66.46       52.55     24.85 o
  18   0   6       17.63      -20.80     26.04 o
  19   0   6       33.80      -17.70     26.13 o
   1   1   6    16386.68    17726.22    187.15 o
   2   1   6     9548.38     9820.20    105.12 o
   3   1   6    11411.92    12370.03    131.96 o
   4   1   6     7607.16     8125.18     88.21 o
   5   1   6     1977.81     2218.94     29.04 o
   6   1   6      140.71      120.78      6.37 o
   7   1   6     7423.08     7861.92     97.57 o
   8   1   6     1619.10     1496.78     26.39 o
   9   1   6        0.04       -5.20      5.20 o
  10   1   6      177.91      150.34      8.71 o
  11   1   6       54.74       31.85      7.49 o
  12   1   6      201.52      195.00     12.79 o
  13   1   6       81.28       65.22     11.07 o
  14   1   6      674.02      609.49     26.75 o
  15   1   6      281.54      212.45     19.77 o
  16   1   6       56.90       50.36     16.38 o
  17   1   6      139.33      112.27     19.13 o
  18   1   6        7.34       -2.05     17.55 o
  19   1   6        8.04       -7.14     17.98 o
   0   2   6    15657.62    19768.57    269.05 o
   1   2   6        1.35        4.43      1.97 o
   2   2   6     2312.61     2461.10     30.31 o
   3   2   6       10.20       37.02      3.32 o
   4   2   6      154.97      178.77      6.45 o
   5   2   6     3837.31     3708.44     45.18 o
   6   2   6      735.04      668.10     12.66 o
   7   2   6     1656.46     1840.66     26.03 o
   8   2   6        3.71       -4.96      4.96 o
   9   2   6       15.39       12.86      6.12 o
  10   2   6     3735.92     3744.04     55.93 o
  11   2   6        1.07       -8.12      8.12 o
  12   2   6      270.82      256.22     16.09 o
  13   2   6        5.86       -0.22      9.58 o
  14   2   6      402.19      441.99     19.31 o
  15   2   6       88.85       83.25     16.94 o
  16   2   6       70.87       39.18     16.55 o
  17   2   6      172.08      166.29     21.30 o
  18   2   6        7.15        0.65     17.36 o
  19   2   6      534.83      539.15     31.97 o
   1   3   6        1.12        2.25      1.94 o
   2   3   6     2768.97     3091.73     37.42 o
   3   3   6     9417.52    10256.30    116.15 o
   4   3   6     2436.46     2463.46     33.31 o
   5   3   6      247.15      251.78      7.82 o
   6   3   6     3302.05     3571.52     47.41 o
   7   3   6      498.55      514.50     12.92 o
   8   3   6      598.31      601.95     22.13 o
   9   3   6        6.37       16.67      6.54 o
  10   3   6      789.83      838.59     22.87 o
  11   3   6      185.44      182.19     13.01 o
  12   3   6       62.60       73.72     11.99 o
  13   3   6      348.44      345.98     19.41 o
  14   3   6       38.64       36.86     12.12 o
  15   3   6      398.62      409.86     22.08 o
  16   3   6       91.82      107.67     18.73 o
  17   3   6        0.62       -3.34     16.38 o
  18   3   6      113.02       85.03     20.47 o
  19   3   6        2.48       20.41     19.58 o
   0   4   6      272.51       91.87      5.74 o
   1   4   6       59.16       39.02      3.51 o
   2   4   6      814.01      655.60     12.04 o
   3   4   6     1143.92     1432.82     21.28 o
   4   4   6     6285.01     6851.19     84.56 o
   5   4   6     4513.84     4245.50     54.70 o
   6   4   6       21.99       55.58      6.97 o
   7   4   6        6.63        9.33      4.94 o
   8   4   6      877.32      697.93     18.25 o
   9   4   6      620.61      608.32     15.54 o
  10   4   6     1880.20     2025.18     39.18 o
  11   4   6       11.07       11.11     10.78 o
  12   4   6        0.99        8.09     10.75 o
  13   4   6       25.73        3.87     11.16 o
  14   4   6        3.03        2.12     12.63 o
  15   4   6      388.78      385.37     20.52 o
  16   4   6       98.20       82.77     18.33 o
  17   4   6        0.01      -11.59     16.69 o
  18   4   6        0.40       -0.86     18.32 o
   1   5   6     1448.57     1635.59     23.76 o
   2   5   6       14.79       10.53      3.73 o
   3   5   6     2685.31     2835.72     37.87 o
   4   5   6     1158.97     1128.82     18.24 o
   5   5   6     1911.15     1998.29     28.67 o
   6   5   6     1553.27     1455.99     22.81 o
   7   5   6       36.44       40.32      6.08 o
   8   5   6     1039.82      984.93     18.73 o
   9   5   6     2056.85     2025.76     34.78 o
  10   5   6      343.07      314.53     15.46 o
  11   5   6       83.66       64.05     11.68 o
  12   5   6       74.79       65.69     12.49 o
  13   5   6       17.46       -8.46     11.53 o
  14   5   6      554.55      645.68     26.57 o
  15   5   6      164.97      166.30     16.54 o
  16   5   6      324.82      336.97     22.24 o
  17   5   6      299.25      285.80     31.77 o
  18   5   6      319.56      342.19     27.05 o
   0   6   6      279.50      443.37     28.97 o
   1   6   6     1302.70     1326.56     24.23 o
   2   6   6     3060.83     3009.34     50.69 o
   3   6   6      491.10      478.24     12.06 o
   4   6   6       24.40       11.41      4.20 o
   5   6   6      498.45      497.74     11.08 o
   6   6   6        1.97       -6.16      6.16 o
   7   6   6      369.65      370.70     10.75 o
   8   6   6     5077.06     5100.42     72.53 o
   9   6   6        1.40       44.26      9.86 o
  10   6   6      667.79      650.42     31.29 o
  11   6   6       21.16        7.61     10.03 o
  12   6   6      281.31      305.50     16.99 o
  13   6   6        1.28       21.09     11.94 o
  14   6   6      283.90      285.20     19.37 o
  15   6   6       97.06      112.41     17.23 o
  16   6   6       24.09       27.92     14.96 o
  17   6   6       33.80       35.32     18.48 o
   1   7   6     2773.01     2697.67     48.31 o
   2   7   6      129.39      122.10      8.89 o
   3   7   6     3307.13     3299.35     68.05 o
   4   7   6       15.90       12.01      5.68 o
   5   7   6     1374.41     1302.63     21.49 o
   6   7   6        0.04      -12.11     12.11 o
   7   7   6      900.82      802.63     24.47 o
   8   7   6      430.53      392.38     18.86 o
   9   7   6      384.43      403.69     18.28 o
  10   7   6        8.46        7.94      9.34 o
  11   7   6     1027.47     1040.28     27.31 o
  12   7   6       36.64       63.59     12.94 o
  13   7   6      279.40      324.02     18.06 o
  14   7   6       63.75       63.80     14.67 o
  15   7   6       58.40       80.70     17.43 o
  16   7   6       19.72       -9.01     17.00 o
   0   8   6     1781.21     1573.15     76.37 o
   1   8   6      319.39      271.22     22.52 o
   2   8   6     2363.18     2281.33     70.62 o
   3   8   6      325.29      327.49     24.27 o
   4   8   6      861.01      796.88     36.42 o
   5   8   6      121.43       87.91     10.84 o
   6   8   6      567.22      485.31     24.04 o
   7   8   6      152.32      192.37     17.71 o
   8   8   6       44.58       35.12     14.66 o
   9   8   6      338.07      301.60     21.80 o
  10   8   6        0.07        3.14     10.86 o
  11   8   6        0.17      -13.07     13.93 o
  12   8   6       94.52       92.31     14.31 o
  13   8   6       21.66       15.43     13.83 o
  14   8   6       84.30       95.87     18.61 o
  15   8   6       55.37       13.11     30.78 o
   1   9   6     1022.80      898.95     41.62 o
   2   9   6     1051.75      991.97     42.76 o
   3   9   6      776.49      752.45     37.01 o
   4   9   6     2426.92     2264.66     60.77 o
   5   9   6      459.97      431.22     19.64 o
   6   9   6      570.86      561.45     23.65 o
   7   9   6      271.40      257.79     20.53 o
   8   9   6       89.62       93.89     16.91 o
   9   9   6      134.84      147.48     20.95 o
  10   9   6        6.80       -2.55     11.12 o
  11   9   6       33.44       38.59     11.35 o
  12   9   6        0.68       -2.65     11.88 o
  13   9   6       32.46       62.87     37.48 o
  14   9   6       45.47       26.17     33.08 o
   0  10   6       47.09       81.93     28.82 o
   1  10   6       13.24       -7.67     16.53 o
   2  10   6       88.25      111.98     21.10 o
   3  10   6        0.56       -5.63     13.85 o
   4  10   6      252.61      271.62     17.43 o
   5  10   6       96.16       80.17     19.64 o
   6  10   6        6.11      -11.08     11.08 o
   7  10   6       11.18       -3.50     10.97 o
   8  10   6      127.69      181.50     40.37 o
   9  10   6        0.39        6.57     15.38 o
  10  10   6       19.36       10.34     25.16 o
  11  10   6        1.58       -6.22     16.60 o
  12  10   6       15.28       63.11     27.03 o
   1  11   6       16.77        9.64     13.15 o
   2  11   6       17.81        4.58     12.74 o
   3  11   6        1.60       -4.37     11.84 o
   4  11   6      111.44      123.70     15.36 o
   5  11   6       32.68       17.74     12.39 o
   6  11   6        0.01        4.36     11.72 o
   7  11   6        4.09       22.48     16.55 o
   8  11   6       34.59       45.07     17.78 o
   9  11   6        5.40       27.66     25.73 o
  10  11   6       28.81        3.28     30.87 o
   0  12   6       15.03       18.35     26.10 o
   1  12   6       39.42       29.33     15.25 o
   2  12   6       24.35       14.02     14.44 o
   3  12   6        9.39        3.05     13.95 o
   4  12   6      143.58      120.51     16.48 o
   5  12   6      202.00      240.05     25.09 o
   6  12   6        5.26        6.90     17.47 o
   7  12   6       25.66       18.58     17.30 o
   8  12   6       33.83       44.71     46.65 o
   1  13   6       63.01       75.98     17.91 o
   2  13   6       12.03        7.71     15.84 o
   1   1   7    30595.87    31336.78    346.73 o
   2   1   7     2358.29     2472.61     30.87 o
   3   1   7     1144.79     1514.70     20.74 o
   4   1   7     1815.04     1828.26     24.50 o
   5   1   7      308.46      285.82      8.18 o
   6   1   7    16530.35    17474.91    208.77 o
   7   1   7     4245.08     4575.54     59.81 o
   8   1   7     4324.65     4320.45     61.67 o
   9   1   7      273.00      356.50     11.45 o
  10   1   7      145.68      141.76      8.73 o
  11   1   7      372.02      314.08     11.96 o
  12   1   7      477.67      513.53     20.62 o
  13   1   7      136.11      172.34     13.24 o
  14   1   7      128.47      106.69     16.04 o
  15   1   7       61.82       34.66     15.11 o
  16   1   7      137.73      155.89     19.13 o
  17   1   7       12.62       23.05     17.03 o
  18   1   7       91.21       96.22     20.47 o
  19   1   7       13.07       16.72     18.84 o
   0   2   7     7863.87     9357.60    142.29 o
   1   2   7      170.34      159.55      4.87 o
   2   2   7    27325.35    28181.54    312.42 o
   3   2   7       29.80        8.19      3.07 o
   4   2   7     2380.64     2257.04     29.17 o
   5   2   7     1602.57     1882.08     25.58 o
   6   2   7      137.93      125.32      6.80 o
   7   2   7      433.94      374.61     10.69 o
   8   2   7     6574.91     6812.82     86.38 o
   9   2   7      400.19      389.07     15.11 o
  10   2   7      292.74      233.95     14.97 o
  11   2   7      127.00      117.20     11.29 o
  12   2   7      610.03      602.89     20.85 o
  13   2   7      290.34      271.94     17.02 o
  14   2   7       49.21       67.72     13.37 o
  15   2   7       62.36       31.96     15.46 o
  16   2   7       97.84      173.72     19.87 o
  17   2   7        3.98       18.47     16.90 o
  18   2   7        5.13       13.74     17.79 o
  19   2   7       24.38       19.75     19.35 o
   1   3   7        1.43        8.67      2.82 o
   2   3   7      914.79     1014.62     16.34 o
   3   3   7     7294.87     7653.60     88.05 o
   4   3   7        1.06        5.55      3.30 o
   5   3   7      751.23      560.14     12.15 o
   6   3   7      101.75      111.09      7.56 o
   7   3   7     1201.98     1245.08     21.52 o
   8   3   7     1781.11     1748.81     28.21 o
   9   3   7      195.96      155.86      9.84 o
  10   3   7      727.92      807.61     22.39 o
  11   3   7       65.61       63.21     11.09 o
  12   3   7     2143.93     1941.72     39.96 o
  13   3   7     1614.36     1648.59     40.37 o
  14   3   7      292.56      291.17     18.86 o
  15   3   7      111.69      101.15     15.49 o
  16   3   7      215.31      209.84     20.86 o
  17   3   7       35.09        2.45     16.04 o
  18   3   7      255.94      243.12     37.12 o
  19   3   7        1.01      -17.61     17.61 o
   0   4   7    11263.49    10025.27    152.67 o
   1   4   7      402.34      529.03     12.17 o
   2   4   7      381.38      360.12      8.14 o
   3   4   7    11416.45    12702.43    152.55 o
   4   4   7     2449.02     2037.15     29.03 o
   5   4   7     3245.53     3506.44     46.64 o
   6   4   7       21.19        2.54      4.68 o
   7   4   7     4932.63     4994.54     65.29 o
   8   4   7        2.07       -0.03      5.51 o
   9   4   7      320.57      299.78     12.52 o
  10   4   7     3525.94     3292.86     56.71 o
  11   4   7     3184.05     3142.95     55.86 o
  12   4   7      860.61      898.28     26.32 o
  13   4   7      184.36      155.28     14.60 o
  14   4   7      953.06      918.10     30.74 o
  15   4   7      169.44      150.22     15.93 o
  16   4   7      198.72      151.67     20.45 o
  17   4   7      308.35      333.37     25.56 o
  18   4   7       21.95       29.07     26.86 o
   1   5   7      922.19      724.43     16.22 o
   2   5   7     1017.30     1080.09     17.80 o
   3   5   7      104.33      165.26     12.90 o
   4   5   7      618.70      691.37     13.68 o
   5   5   7      690.02      698.64     13.89 o
   6   5   7     2757.77     2933.69     40.68 o
   7   5   7       14.66       10.02      6.03 o
   8   5   7        2.92        5.80      5.67 o
   9   5   7      627.56      646.22     20.01 o
  10   5   7       13.63       20.95     10.17 o
  11   5   7     1013.46     1057.17     28.05 o
  12   5   7      175.62      185.28     14.82 o
  13   5   7      769.13      787.71     26.14 o
  14   5   7        0.04        2.87     12.53 o
  15   5   7      119.18      134.82     17.40 o
  16   5   7       38.72       51.91     16.37 o
  17   5   7      100.38      103.66     21.39 o
  18   5   7        0.79        6.24     17.67 o
   0   6   7     8838.20     8876.18    154.45 o
   1   6   7     1500.44     1458.34     23.06 o
   2   6   7      624.09      690.76     14.12 o
   3   6   7      220.03      226.42      8.24 o
   4   6   7      233.36      241.48      8.48 o
   5   6   7        1.39       -0.71      4.90 o
   6   6   7      327.06      339.65     10.25 o
   7   6   7       17.16       17.54      5.81 o
   8   6   7      138.73      136.35     12.90 o
   9   6   7      120.91      137.17     11.66 o
  10   6   7      787.33      855.98     24.31 o
  11   6   7      145.84      169.57     13.57 o
  12   6   7       57.01       45.84     11.96 o
  13   6   7       30.14        0.79     11.70 o
  14   6   7        7.10       -9.10     12.39 o
  15   6   7       61.84       65.60     16.07 o
  16   6   7        7.88       23.40     15.02 o
  17   6   7       69.50       43.55     19.19 o
   1   7   7      732.30      813.41     35.99 o
   2   7   7     2202.34     2264.41     46.28 o
   3   7   7      533.68      546.45     14.16 o
   4   7   7        2.28       -5.26      5.26 o
   5   7   7     1384.82     1338.95     24.23 o
   6   7   7      108.08      110.46     13.23 o
   7   7   7      234.55      251.16     13.33 o
   8   7   7      298.25      309.14     14.08 o
   9   7   7      492.33      487.30     17.70 o
  10   7   7      165.63      172.71     12.81 o
  11   7   7       14.40       38.75     10.90 o
  12   7   7      183.64      168.33     14.01 o
  13   7   7       53.29       66.91     13.71 o
  14   7   7       33.88       40.13     14.28 o
  15   7   7        1.49      -12.84     14.84 o
  16   7   7        7.01      -11.66     30.68 o
   0   8   7       12.92      -14.85     14.85 o
   1   8   7       10.26      -17.68     20.54 o
   2   8   7      882.80      837.79     26.52 o
   3   8   7      616.90      602.58     25.65 o
   4   8   7      161.45      139.08     12.57 o
   5   8   7       78.33       37.17     10.25 o
   6   8   7      129.47      166.88     14.01 o
   7   8   7       21.05       34.28      9.88 o
   8   8   7     1466.21     1441.19     37.96 o
   9   8   7      534.47      546.80     21.53 o
  10   8   7      120.60      104.27     12.72 o
  11   8   7        0.03       -0.93     11.43 o
  12   8   7      272.04      351.39     21.80 o
  13   8   7       91.19       92.63     16.14 o
  14   8   7       19.39       22.08     22.15 o
  15   8   7       10.48        4.43     17.11 o
   1   9   7      136.20      164.96     15.09 o
   2   9   7       95.03       77.90     13.34 o
   3   9   7        3.47        4.83     11.07 o
   4   9   7        1.69        8.30     11.11 o
   5   9   7      431.66      392.68     19.10 o
   6   9   7       33.47       20.81     10.53 o
   7   9   7      263.13      239.01     14.66 o
   8   9   7       53.37       59.47     11.67 o
   9   9   7      250.74      285.73     32.59 o
  10   9   7        4.74        4.37     10.06 o
  11   9   7      109.32      105.14     24.56 o
  12   9   7      110.07      105.62     20.75 o
  13   9   7       34.68       23.98     13.94 o
  14   9   7       57.08       59.36     16.63 o
   0  10   7      900.88      927.55     43.49 o
   1  10   7       22.56       -4.68     11.93 o
   2  10   7       28.12       26.76     12.59 o
   3  10   7      454.32      438.62     21.40 o
   4  10   7       71.94       81.89     13.64 o
   5  10   7      108.86      123.21     14.35 o
   6  10   7       26.37       52.28     18.56 o
   7  10   7      348.68      403.81     19.86 o
   8  10   7        6.03       14.38     20.20 o
   9  10   7      134.49      170.39     21.04 o
  10  10   7      205.74      242.70     23.99 o
  11  10   7        8.34       41.75     19.01 o
  12  10   7       49.23       48.84     20.49 o
   1  11   7      106.90       94.51     15.19 o
   2  11   7        0.78       -3.49     12.51 o
   3  11   7       37.76       31.32     13.42 o
   4  11   7        2.53        1.58     12.52 o
   5  11   7        6.14       -1.31     12.41 o
   6  11   7       69.85       75.76     20.48 o
   7  11   7       67.53       79.87     26.56 o
   8  11   7        4.35        5.22     17.20 o
   9  11   7      283.32      312.15     25.73 o
  10  11   7       59.53       66.75     24.26 o
   0  12   7       15.41      -18.73     18.73 o
   1  12   7       59.85       85.36     16.91 o
   2  12   7        1.92      -10.10     13.94 o
   3  12   7        2.45      -13.73     13.73 o
   4  12   7        3.52       14.38     13.79 o
   5  12   7       48.85       55.90     18.41 o
   6  12   7        3.51       -6.28     17.44 o
   7  12   7       91.09       94.10     21.03 o
   1  13   7       45.17       17.48     16.77 o
   0   0   8     4014.97     3900.13     98.77 o
   1   0   8      723.28     1060.06     23.50 o
   2   0   8    23109.08    24016.87    400.70 o
   3   0   8        1.04       97.58      8.47 o
   4   0   8        0.13        6.88      5.49 o
   5   0   8     2979.89     2310.50     46.06 o
   6   0   8       44.77       52.00      8.12 o
   7   0   8     1344.82     1247.28     30.22 o
   8   0   8     3496.60     3209.58     63.49 o
   9   0   8     3284.58     3151.60     63.34 o
  10   0   8       29.40       44.75     10.23 o
  11   0   8      249.66      187.86     16.63 o
  12   0   8        0.10       -9.87      9.87 o
  13   0   8      828.42      759.45     40.43 o
  14   0   8        5.52       -9.68     17.39 o
  15   0   8      748.54      765.47     45.40 o
  16   0   8       84.43       70.35     24.76 o
  17   0   8      465.18      402.45     37.47 o
  18   0   8        0.70       -2.88     24.72 o
  19   0   8      382.91      409.83     41.75 o
   1   1   8      535.39      674.58     14.24 o
   2   1   8        2.42        0.28      3.16 o
   3   1   8      368.27      383.67      9.61 o
   4   1   8     5155.54     5274.66     66.45 o
   5   1   8     9937.47    11413.51    138.21 o
   6   1   8     6386.35     6589.27     82.85 o
   7   1   8     9535.14    10316.85    126.68 o
   8   1   8      956.60      931.53     18.52 o
   9   1   8     1791.28     1914.52     32.76 o
  10   1   8      747.62      688.35     16.56 o
  11   1   8      617.58      604.50     16.45 o
  12   1   8      393.27      345.25     17.29 o
  13   1   8        6.26       16.36      9.92 o
  14   1   8       14.60       16.07     13.69 o
  15   1   8      235.27      250.69     20.69 o
  16   1   8      251.44      233.44     21.32 o
  17   1   8       19.19       26.16     17.27 o
  18   1   8       40.40       11.71     18.22 o
  19   1   8        0.42       -6.22     18.07 o
   0   2   8     2050.81     1983.08     38.81 o
   1   2   8      308.71      467.52      9.50 o
   2   2   8    21852.11    22568.77    266.68 o
   3   2   8    14835.93    16671.24    187.04 o
   4   2   8     5461.45     5267.26     59.13 o
   5   2   8    13762.67    14899.14    168.22 o
   6   2   8      690.77      607.67     12.37 o
   7   2   8     4488.21     5030.78     70.37 o
   8   2   8     2832.80     2723.93     42.24 o
   9   2   8     1456.91     1412.16     26.39 o
  10   2   8     4135.56     3855.82     63.42 o
  11   2   8      246.35      254.85     14.20 o
  12   2   8     1689.37     1675.78     35.76 o
  13   2   8       28.68        5.38     11.30 o
  14   2   8      740.38      709.67     26.60 o
  15   2   8        2.78      -13.86     13.86 o
  16   2   8        0.06      -14.48     14.48 o
  17   2   8        2.65      -17.25     17.25 o
  18   2   8       43.86       15.04     21.56 o
  19   2   8       21.02        4.48     19.29 o
   1   3   8      107.96       85.85      4.69 o
   2   3   8     1606.83     1562.11     21.43 o
   3   3   8      569.39      712.95     13.58 o
   4   3   8     2756.74     3110.18     39.07 o
   5   3   8     4674.97     5421.92     64.80 o
   6   3   8     3667.33     3574.35     45.09 o
   7   3   8      115.80      129.47      7.67 o
   8   3   8      502.76      493.74     14.84 o
   9   3   8      252.69      271.41     11.73 o
  10   3   8     1231.60     1281.89     30.56 o
  11   3   8      864.60      770.25     23.35 o
  12   3   8        9.41      -10.04     10.04 o
  13   3   8        2.15      -10.40     10.40 o
  14   3   8       20.93       29.59     13.33 o
  15   3   8       11.03       -9.98     15.48 o
  16   3   8        8.43        4.94     15.18 o
  17   3   8        1.76      -11.16     17.53 o
  18   3   8       10.38        1.23     17.70 o
  19   3   8        0.05       32.36     20.14 o
   0   4   8      816.23      859.74     18.76 o
   1   4   8      598.97      461.43     10.53 o
   2   4   8     1481.77     1543.37     21.62 o
   3   4   8      651.55      562.18     12.26 o
   4   4   8      600.26      634.53     13.21 o
   5   4   8     3251.69     3261.19     44.37 o
   6   4   8      346.86      417.95     12.65 o
   7   4   8      127.17      212.29     10.34 o
   8   4   8      118.51       91.20      7.31 o
   9   4   8     1285.76     1316.81     29.15 o
  10   4   8      211.52      233.68     14.41 o
  11   4   8       99.49       80.50     12.31 o
  12   4   8      504.60      520.88     35.32 o
  13   4   8       78.11       91.56     13.60 o
  14   4   8      754.80      735.97     26.10 o
  15   4   8      126.13      179.55     19.21 o
  16   4   8       17.41       44.97     17.57 o
  17   4   8       43.83       39.40     18.77 o
  18   4   8       37.84       23.52     19.00 o
   1   5   8     1171.92     1210.27     20.49 o
   2   5   8      215.26      243.97      8.23 o
   3   5   8       16.63       27.29      5.45 o
   4   5   8      105.33      110.23      6.39 o
   5   5   8      275.82      295.76      9.56 o
   6   5   8      311.01      297.03      9.76 o
   7   5   8      450.14      436.91     12.17 o
   8   5   8     1264.50     1225.33     24.30 o
   9   5   8        0.08       -5.15      8.66 o
  10   5   8     1599.87     1637.03     35.24 o
  11   5   8      919.94     1023.91     35.28 o
  12   5   8       14.94        1.72     10.87 o
  13   5   8      263.55      283.15     17.55 o
  14   5   8      223.18      222.17     17.73 o
  15   5   8       47.50       88.06     20.58 o
  16   5   8       32.62       34.64     15.90 o
  17   5   8       70.06       72.13     19.62 o
  18   5   8       66.98       63.86     20.43 o
   0   6   8      135.38       96.48     10.56 o
   1   6   8      991.40      943.16     20.66 o
   2   6   8        0.62       -4.54      4.54 o
   3   6   8     1322.37     1355.15     22.02 o
   4   6   8     2469.36     2469.84     35.31 o
   5   6   8     3045.38     2960.28     41.35 o
   6   6   8      214.63      239.80      8.99 o
   7   6   8       31.26       11.98      6.97 o
   8   6   8      167.30      158.07     13.87 o
   9   6   8     1094.35     1081.60     26.58 o
  10   6   8      500.07      454.69     18.22 o
  11   6   8      605.31      709.60     22.98 o
  12   6   8       12.51       27.32     11.39 o
  13   6   8       54.74       26.11     14.95 o
  14   6   8       81.07       62.87     14.31 o
  15   6   8      324.55      346.99     22.54 o
  16   6   8       75.92       83.57     17.45 o
  17   6   8       13.36       42.40     18.38 o
   1   7   8     2375.29     2291.91     43.43 o
   2   7   8      550.06      463.97     20.09 o
   3   7   8        5.01       -0.70      6.82 o
   4   7   8     2088.72     2021.83     35.69 o
   5   7   8      646.29      612.38     15.91 o
   6   7   8     4103.69     3968.07     58.13 o
   7   7   8      429.20      406.12     15.65 o
   8   7   8     1457.06     1471.16     31.50 o
   9   7   8       46.82       50.04     10.14 o
  10   7   8      870.04      842.85     24.37 o
  11   7   8      431.56      422.00     18.46 o
  12   7   8      187.06      183.88     14.82 o
  13   7   8       57.18       65.67     17.03 o
  14   7   8       86.21       63.90     15.48 o
  15   7   8      132.01      125.66     19.16 o
  16   7   8      154.30      206.89     29.55 o
   0   8   8     2723.91     2412.96    209.86 o
   1   8   8      200.23      154.04     24.34 o
   2   8   8     1058.55     1072.30     30.84 o
   3   8   8       82.09       82.80     12.77 o
   4   8   8      181.11      165.79     19.40 o
   5   8   8       14.17        7.59     10.12 o
   6   8   8       25.17       38.93     10.98 o
   7   8   8       12.31       30.94     10.85 o
   8   8   8      153.87      124.37     12.77 o
   9   8   8      336.90      342.22     18.02 o
  10   8   8       74.93       78.69     12.60 o
  11   8   8       26.96       39.51     12.63 o
  12   8   8       40.32       25.15     16.15 o
  13   8   8       19.61       36.97     14.85 o
  14   8   8       53.98       49.13     18.53 o
  15   8   8        0.07      -22.09     42.91 o
   1   9   8      190.62      193.08     21.02 o
   2   9   8        0.35       13.45     11.59 o
   3   9   8        4.25      -16.32     16.32 o
   4   9   8       77.24       73.48     12.54 o
   5   9   8        1.23      -10.19     10.19 o
   6   9   8       76.53       64.70     11.49 o
   7   9   8        0.78        2.48      9.99 o
   8   9   8       20.75       11.90     12.98 o
   9   9   8        3.07       14.84     14.62 o
  10   9   8       16.89       15.74     11.85 o
  11   9   8      143.86      165.36     20.96 o
  12   9   8        0.56        1.94     13.13 o
  13   9   8        4.12      -13.71     13.71 o
  14   9   8        0.01       -1.73     14.99 o
   0  10   8      292.13      305.30     27.91 o
   1  10   8       73.80       90.72     21.69 o
   2  10   8      268.50      264.92     18.15 o
   3  10   8      103.80      132.47     25.22 o
   4  10   8       99.81      118.68     15.07 o
   5  10   8       24.79       32.32     12.49 o
   6  10   8        8.99        6.75     11.63 o
   7  10   8      170.13      233.93     16.66 o
   8  10   8       44.23       44.25     12.24 o
   9  10   8        0.09       13.98     17.56 o
  10  10   8        7.07        3.13     17.79 o
  11  10   8       83.21      122.68     22.13 o
  12  10   8       10.22       13.64     19.36 o
   1  11   8        3.01       12.25     13.06 o
   2  11   8        1.86      -12.15     12.15 o
   3  11   8       64.94       36.87     14.18 o
   4  11   8       45.26       47.42     14.45 o
   5  11   8       71.02       83.79     14.69 o
   6  11   8      128.83      144.77     16.04 o
   7  11   8        0.38       -0.39     12.28 o
   8  11   8       80.78      112.42     31.19 o
   9  11   8        5.76        3.47     18.30 o
  10  11   8       41.54       57.83     20.34 o
   0  12   8       60.07       61.42     22.78 o
   1  12   8       42.36       65.25     16.69 o
   2  12   8       59.03       59.44     16.13 o
   3  12   8       15.10       12.34     15.03 o
   4  12   8      105.99      106.69     17.59 o
   5  12   8      226.21      254.46     22.96 o
   6  12   8        0.75       -3.50     15.27 o
   7  12   8        2.64        1.76     18.29 o
   1   1   9        7.91       -0.83      3.42 o
   2   1   9        5.82       77.22      4.86 o
   3   1   9      279.71      295.80      8.52 o
   4   1   9      620.19      939.03     16.46 o
   5   1   9      424.71      463.62     14.48 o
   6   1   9     2653.25     2920.43     40.65 o
   7   1   9      345.84      405.90     12.07 o
   8   1   9      122.10      152.48      8.40 o
   9   1   9      342.32      325.28     11.57 o
  10   1   9      637.59      555.37     18.09 o
  11   1   9     2031.28     1927.88     34.84 o
  12   1   9      303.55      305.27     15.31 o
  13   1   9      253.61      249.16     16.66 o
  14   1   9      207.57      221.20     19.57 o
  15   1   9       87.70       66.21     16.43 o
  16   1   9      775.22      797.56     34.01 o
  17   1   9       11.07        8.60     16.50 o
  18   1   9      231.44      219.92     24.01 o
  19   1   9        3.91       12.20     19.40 o
   0   2   9    60862.20    65000.47   1073.87 o
   1   2   9      417.27      602.61     12.20 o
   2   2   9     3668.39     4315.19     51.94 o
   3   2   9     5701.45     6080.35     76.02 o
   4   2   9     1358.84     1315.35     21.14 o
   5   2   9     5823.50     5439.24     69.45 o
   6   2   9     2085.87     2223.52     30.49 o
   7   2   9     1603.40     1547.75     25.20 o
   8   2   9     2982.46     3244.10     49.10 o
   9   2   9     2575.97     2645.96     42.19 o
  10   2   9     1424.22     1478.49     31.96 o
  11   2   9       48.26       54.62     10.62 o
  12   2   9        0.56       -8.21     10.78 o
  13   2   9       97.51       70.91     12.03 o
  14   2   9      156.22      192.51     16.77 o
  15   2   9      588.31      648.96     40.68 o
  16   2   9       31.76       47.68     16.69 o
  17   2   9       23.16       -2.40     20.11 o
  18   2   9       10.82       27.61     20.50 o
  19   2   9       21.87       37.92     20.28 o
   1   3   9     6423.14     6879.44     84.94 o
   2   3   9     3212.79     2908.87     36.56 o
   3   3   9     3336.05     3497.29     43.31 o
   4   3   9      376.98      514.00     12.25 o
   5   3   9     1109.31     1244.44     19.46 o
   6   3   9     4057.85     3916.58     49.27 o
   7   3   9     2580.80     2655.81     38.18 o
   8   3   9      235.36      234.26      9.25 o
   9   3   9      484.82      566.46     17.23 o
  10   3   9       20.31       16.66      9.64 o
  11   3   9       24.20       51.05     11.54 o
  12   3   9      368.24      361.30     23.08 o
  13   3   9       66.49       61.12     12.58 o
  14   3   9      260.16      262.43     17.24 o
  15   3   9      171.11      198.45     18.48 o
  16   3   9      387.04      385.69     25.65 o
  17   3   9       33.93       23.07     17.85 o
  18   3   9      397.01      392.24     28.40 o
  19   3   9       10.62       -0.14     19.05 o
   0   4   9     1624.32     1515.56     35.19 o
   1   4   9     3424.17     3369.08     44.30 o
   2   4   9     3105.63     3102.49     41.82 o
   3   4   9     3375.27     4095.46     50.14 o
   4   4   9      716.66      526.13     12.60 o
   5   4   9    13018.21    13547.31    164.09 o
   6   4   9     1464.80     1324.61     22.75 o
   7   4   9      491.17      625.47     15.00 o
   8   4   9      352.86      325.84     11.57 o
   9   4   9      942.38      777.34     21.90 o
  10   4   9     1113.53     1082.14     27.55 o
  11   4   9      823.71      747.50     24.30 o
  12   4   9     1795.69     1663.21     37.00 o
  13   4   9       22.07        4.09     11.57 o
  14   4   9      151.94      158.29     15.80 o
  15   4   9      345.56      393.02     22.68 o
  16   4   9       48.10       50.90     18.10 o
  17   4   9      141.21      156.54     22.12 o
  18   4   9       14.28      -15.69     19.97 o
   1   5   9     1457.04     1395.69     23.61 o
   2   5   9       99.60       61.21      6.15 o
   3   5   9      155.46      149.52      8.17 o
   4   5   9       47.70       73.26      6.06 o
   5   5   9        2.55       -2.11      4.98 o
   6   5   9      108.62      149.31      7.81 o
   7   5   9      325.67      349.06     11.55 o
   8   5   9       61.08       47.75      9.23 o
   9   5   9      387.08      376.93     16.74 o
  10   5   9       28.94       27.98     10.99 o
  11   5   9     2675.44     2636.63     49.95 o
  12   5   9       79.91       78.03     12.90 o
  13   5   9      330.26      448.05     20.55 o
  14   5   9       28.49       56.14     14.29 o
  15   5   9      798.75      820.79     29.16 o
  16   5   9        8.58        6.05     15.05 o
  17   5   9        3.93       16.65     18.06 o
  18   5   9        5.67      -15.01     17.75 o
   0   6   9     5853.82     6178.48    110.34 o
   1   6   9       64.72       88.27      7.44 o
   2   6   9     5784.24     5679.61     77.75 o
   3   6   9      181.28      170.65      7.91 o
   4   6   9       29.03       57.11      6.37 o
   5   6   9        4.71       25.64      6.12 o
   6   6   9      110.73       77.79      8.01 o
   7   6   9       74.35       41.92      7.87 o
   8   6   9      204.59      193.28     12.48 o
   9   6   9        1.12       -1.13      9.15 o
  10   6   9      110.50      137.14     12.62 o
  11   6   9       11.95       23.68     11.08 o
  12   6   9     1210.79     1223.20     31.84 o
  13   6   9       78.01       90.53     13.67 o
  14   6   9      947.08      965.23     30.65 o
  15   6   9       38.01       75.40     15.47 o
  16   6   9       45.14       83.02     17.75 o
  17   6   9        0.00      -16.27     16.27 o
   1   7   9      292.37      252.03     15.07 o
   2   7   9        0.12       -9.25      9.25 o
   3   7   9      451.38      519.74     16.21 o
   4   7   9     1046.89     1035.02     26.07 o
   5   7   9      163.98      136.65     11.41 o
   6   7   9     1961.62     1935.30     37.17 o
   7   7   9      649.47      599.99     19.07 o
   8   7   9        0.06       -1.63      9.14 o
   9   7   9        2.66        4.37      9.23 o
  10   7   9      389.98      352.47     16.74 o
  11   7   9       55.23       55.92     11.59 o
  12   7   9       50.35       16.24     12.51 o
  13   7   9       50.08       25.98     13.30 o
  14   7   9       27.67       14.25     14.24 o
  15   7   9        0.19       25.39     15.28 o
  16   7   9        1.63       16.99     19.06 o
   0   8   9    12149.18    11427.82    284.44 o
   1   8   9       71.26       93.63     14.28 o
   2   8   9      592.57      526.40     22.41 o
   3   8   9     1094.34      952.29     28.93 o
   4   8   9      332.99      239.49     15.88 o
   5   8   9      136.22      134.43     13.59 o
   6   8   9      360.04      408.59     19.53 o
   7   8   9      637.38      617.73     27.51 o
   8   8   9      332.98      339.41     18.55 o
   9   8   9       39.79       35.28     11.72 o
  10   8   9      239.78      308.29     18.85 o
  11   8   9        6.48      -10.78     16.62 o
  12   8   9       40.75       28.65     14.17 o
  13   8   9       34.12       33.86     15.30 o
  14   8   9      207.45      254.38     22.17 o
  15   8   9       54.14       85.34     19.06 o
   1   9   9     1669.19     1660.44     42.30 o
   2   9   9       10.31       -3.31     11.89 o
   3   9   9      101.34       91.09     13.98 o
   4   9   9        4.59       -5.76     11.00 o
   5   9   9      145.44      145.45     20.89 o
   6   9   9       26.10       40.30     14.23 o
   7   9   9        5.49        4.65     11.04 o
   8   9   9        6.10      -10.54     10.54 o
   9   9   9        6.11       27.07     11.70 o
  10   9   9        1.54       19.23     11.90 o
  11   9   9      257.92      273.33     18.63 o
  12   9   9       87.61      117.15     16.74 o
  13   9   9       23.13       48.00     21.09 o
  14   9   9        6.40       19.69     17.03 o
   0  10   9      311.15      246.01     25.60 o
   1  10   9      171.00      149.11     16.75 o
   2  10   9      204.24      191.82     17.35 o
   3  10   9        0.02        1.35     12.03 o
   4  10   9      123.21      110.58     31.41 o
   5  10   9      386.77      448.95     22.27 o
   6  10   9       81.65       99.22     14.27 o
   7  10   9      515.30      573.57     24.70 o
   8  10   9        8.42       45.05     19.90 o
   9  10   9      492.63      573.28     29.15 o
  10  10   9        0.50       14.13     31.75 o
  11  10   9        1.96      -18.78     18.78 o
  12  10   9        0.59       -3.38     25.44 o
   1  11   9      156.03      133.99     16.50 o
   2  11   9       91.03       45.31     14.58 o
   3  11   9       25.42       26.11     14.11 o
   4  11   9      281.52      322.95     24.72 o
   5  11   9        4.39        5.03     12.99 o
   6  11   9      115.69      111.19     15.79 o
   7  11   9       56.49       69.41     14.55 o
   8  11   9       14.44       20.58     18.65 o
   9  11   9       32.48       35.12     27.39 o
  10  11   9       16.04       26.00     19.55 o
   0  12   9      115.73       85.16     26.17 o
   1  12   9       42.88       26.12     15.72 o
   2  12   9      155.91      189.80     19.65 o
   3  12   9      183.84      203.39     19.85 o
   4  12   9        9.58        0.23     14.84 o
   5  12   9       85.45       48.85     16.03 o
   6  12   9        0.42       -9.15     13.93 o
   7  12   9       53.29       97.20     21.86 o
   0   0  10    55398.93    53364.88   1249.44 o
   1   0  10     8838.58     9277.22    159.85 o
   2   0  10     1528.42     2313.06     45.81 o
   3   0  10    14641.78    17044.41    287.86 o
   4   0  10     7364.55     6196.80    110.45 o
   5   0  10     7650.86     6621.05    117.95 o
   6   0  10     9167.11     9508.47    166.03 o
   7   0  10       19.07       63.38      9.23 o
   8   0  10      341.73      450.79     18.44 o
   9   0  10      795.12      756.84     24.69 o
  10   0  10     2365.15     2127.27     48.12 o
  11   0  10      539.95      580.48     23.44 o
  12   0  10       67.96       56.84     14.47 o
  13   0  10       34.05       11.11     22.03 o
  14   0  10     1070.79     1025.80     51.04 o
  15   0  10     1455.22     1421.61     62.30 o
  16   0  10       22.26       12.85     23.80 o
  17   0  10      432.53      332.35     44.32 o
  18   0  10       11.95      -17.51     24.29 o
  19   0  10      136.44      158.08     34.03 o
   1   1  10      244.72      287.27      8.54 o
   2   1  10     1143.33     1187.31     19.22 o
   3   1  10      934.28     1045.74     17.78 o
   4   1  10       14.84       37.55      5.02 o
   5   1  10     1836.05     1833.15     27.79 o
   6   1  10     2610.42     2474.82     35.79 o
   7   1  10        0.23       -2.43      5.34 o
   8   1  10      230.29      246.68      9.81 o
   9   1  10     1896.51     1892.34     30.78 o
  10   1  10      251.36      253.61     13.24 o
  11   1  10      872.21      836.90     21.36 o
  12   1  10       77.35       84.27     11.23 o
  13   1  10      249.75      207.17     15.93 o
  14   1  10      103.59       96.07     16.78 o
  15   1  10       32.01       23.96     14.88 o
  16   1  10       59.31       67.60     19.32 o
  17   1  10        0.67       11.07     16.68 o
  18   1  10        2.74      -13.14     17.87 o
  19   1  10       18.74       22.93     19.90 o
   0   2  10     4392.25     4812.24    183.55 o
   1   2  10     1894.33     2226.93     31.25 o
   2   2  10     6779.54     7476.32     92.37 o
   3   2  10     2659.91     3151.61     42.35 o
   4   2  10      281.89      364.85     10.57 o
   5   2  10     4242.65     4945.47     68.80 o
   6   2  10     1650.49     1477.81     26.40 o
   7   2  10     5101.84     5430.61     70.59 o
   8   2  10        0.97       31.53      8.74 o
   9   2  10      160.45      166.93     10.38 o
  10   2  10       74.36       79.15      9.10 o
  11   2  10     1619.89     1652.73     35.57 o
  12   2  10       16.20       -3.64      9.91 o
  13   2  10      114.79      112.46     14.31 o
  14   2  10      152.02      153.58     16.03 o
  15   2  10     1093.95     1023.68     36.95 o
  16   2  10       33.97       36.47     17.09 o
  17   2  10      358.71      363.18     26.24 o
  18   2  10       21.09       11.25     17.80 o
  19   2  10       19.55       40.29     20.12 o
   1   3  10     1892.51     1776.02     26.13 o
   2   3  10     1554.62     1920.40     28.06 o
   3   3  10     4731.00     5060.56     60.76 o
   4   3  10      397.09      636.48     13.41 o
   5   3  10     1038.45     1180.37     23.87 o
   6   3  10     1927.79     1928.63     29.75 o
   7   3  10       89.79       75.04      6.89 o
   8   3  10     3746.95     3921.34     53.92 o
   9   3  10        2.79        5.74      8.75 o
  10   3  10      605.06      564.38     19.75 o
  11   3  10      262.13      273.92     18.54 o
  12   3  10       17.92       20.34     12.51 o
  13   3  10      100.87       91.48     13.40 o
  14   3  10       20.14        5.98     12.19 o
  15   3  10      256.80      243.15     29.39 o
  16   3  10       13.91       10.60     19.27 o
  17   3  10      124.60      119.27     20.77 o
  18   3  10       70.23       76.95     20.08 o
   0   4  10       19.38      106.67     10.34 o
   1   4  10      406.97      352.27      9.11 o
   2   4  10     6020.18     6294.46     84.90 o
   3   4  10     1169.21     1310.66     20.22 o
   4   4  10       75.89      183.59      7.36 o
   5   4  10        4.54        4.21      5.55 o
   6   4  10      695.98      682.49     15.64 o
   7   4  10     1390.33     1329.87     23.82 o
   8   4  10      806.29      810.49     19.77 o
   9   4  10      185.75      188.96     12.85 o
  10   4  10       14.78        9.07     12.48 o
  11   4  10      296.24      339.27     17.44 o
  12   4  10       69.31       66.82     15.59 o
  13   4  10      155.66      159.05     14.95 o
  14   4  10       17.78       14.04     12.57 o
  15   4  10      156.18      144.20     19.67 o
  16   4  10      133.98      142.13     20.69 o
  17   4  10       50.67       72.27     19.84 o
  18   4  10        4.38      -13.29     17.95 o
   1   5  10     1180.48     1108.57     22.56 o
   2   5  10       19.36       25.99      4.74 o
   3   5  10     1200.10     1098.38     19.61 o
   4   5  10      227.16      160.98      7.75 o
   5   5  10        4.24       -0.80      5.16 o
   6   5  10     2324.66     2293.12     34.57 o
   7   5  10      976.64     1032.33     22.28 o
   8   5  10     1602.70     1554.71     32.69 o
   9   5  10      556.63      517.56     19.44 o
  10   5  10      905.26      904.00     25.94 o
  11   5  10     1106.36     1146.47     40.70 o
  12   5  10       91.65      117.67     19.37 o
  13   5  10     1845.71     1782.53     40.74 o
  14   5  10       39.76       36.84     13.75 o
  15   5  10      467.03      523.82     24.31 o
  16   5  10       34.91       73.25     17.37 o
  17   5  10       16.16       14.04     17.75 o
   0   6  10     6070.75     6272.53    171.26 o
   1   6  10      336.04      421.46     12.51 o
   2   6  10       63.15       82.50      7.49 o
   3   6  10     2861.79     2816.64     40.05 o
   4   6  10     1702.19     1633.31     26.61 o
   5   6  10     2958.16     2976.14     45.77 o
   6   6  10      925.45      984.73     21.54 o
   7   6  10     1476.30     1381.51     30.38 o
   8   6  10      830.85      751.61     22.20 o
   9   6  10       84.30      101.83     11.66 o
  10   6  10      502.38      583.28     20.91 o
  11   6  10      133.17      149.46     13.91 o
  12   6  10       41.50       47.79     12.50 o
  13   6  10      295.66      253.43     17.53 o
  14   6  10      606.45      726.42     27.16 o
  15   6  10      178.21      205.71     18.47 o
  16   6  10        0.81      -14.42     14.42 o
  17   6  10       10.55       -1.90     20.84 o
   1   7  10      500.52      465.40     20.30 o
   2   7  10       44.07       35.64     11.90 o
   3   7  10      755.26      707.69     21.43 o
   4   7  10       86.60      108.31     11.11 o
   5   7  10       20.79       18.09      9.62 o
   6   7  10       25.17       30.98     12.58 o
   7   7  10      618.33      582.29     20.73 o
   8   7  10      475.99      462.29     19.40 o
   9   7  10       41.79       58.61     11.28 o
  10   7  10       22.90       23.52     11.23 o
  11   7  10        0.02      -10.25     10.25 o
  12   7  10        0.03       -3.52     12.39 o
  13   7  10        0.56      -12.87     20.23 o
  14   7  10       25.63       59.14     15.76 o
  15   7  10       64.07      100.33     22.10 o
  16   7  10        0.03       -6.68     18.24 o
   0   8  10     2460.87     2337.76     79.41 o
   1   8  10       39.90       15.71     14.92 o
   2   8  10       15.84      -11.48     11.48 o
   3   8  10      561.74      456.61     21.40 o
   4   8  10       56.32       63.51     12.76 o
   5   8  10       66.17       81.00     13.20 o
   6   8  10      595.18      512.39     22.48 o
   7   8  10      107.05       89.99     15.28 o
   8   8  10      486.76      455.74     21.86 o
   9   8  10      135.67      134.12     14.91 o
  10   8  10      184.42      202.65     16.79 o
  11   8  10       64.51       93.43     14.50 o
  12   8  10      272.68      284.05     20.43 o
  13   8  10       31.08       38.07     15.85 o
  14   8  10       51.17       55.73     20.83 o
  15   8  10       75.40       83.28     29.06 o
   1   9  10     1663.36     1545.20     41.11 o
   2   9  10      360.11      398.00     20.82 o
   3   9  10      728.48      672.48     26.39 o
   4   9  10      258.81      302.49     18.27 o
   5   9  10        5.62       -0.11     13.09 o
   6   9  10      717.67      686.57     31.15 o
   7   9  10      208.99      159.67     15.29 o
   8   9  10      465.10      480.86     22.48 o
   9   9  10       49.84       55.49     13.67 o
  10   9  10      191.27      180.51     16.97 o
  11   9  10      154.44      129.87     16.63 o
  12   9  10        0.19      -13.50     13.50 o
  13   9  10      103.13      119.84     18.43 o
   0  10  10        4.15       15.35     18.22 o
   1  10  10       19.10       27.65     14.08 o
   2  10  10      333.51      364.44     21.22 o
   3  10  10        8.90       13.39     12.96 o
   4  10  10      121.34      136.05     16.02 o
   5  10  10       74.93       69.02     14.52 o
   6  10  10       38.50       52.57     14.07 o
   7  10  10        5.69       -2.60     13.03 o
   8  10  10        9.82       33.47     13.24 o
   9  10  10        0.01        8.97     18.04 o
  10  10  10        9.51       43.37     21.21 o
  11  10  10        9.47        2.58     22.66 o
  12  10  10       32.51       36.86     25.65 o
   1  11  10        1.31       15.29     14.41 o
   2  11  10       62.57       57.38     15.67 o
   3  11  10       42.35       13.11     15.54 o
   4  11  10       30.09       14.62     20.05 o
   5  11  10        6.93       10.37     13.63 o
   6  11  10       47.22       41.92     14.49 o
   7  11  10       64.28       46.14     14.41 o
   8  11  10       32.13        8.39     18.28 o
   9  11  10       47.33       49.89     21.56 o
   0  12  10       31.40       -1.37     27.14 o
   1  12  10        0.26       -0.55     14.74 o
   2  12  10       72.40      105.34     18.08 o
   3  12  10        3.59        2.51     18.58 o
   4  12  10        0.29       10.77     15.18 o
   5  12  10        0.18      -10.79     14.34 o
   6  12  10       20.22       34.29     15.76 o
   1   1  11      249.43      148.16      6.65 o
   2   1  11     1206.04     1486.53     23.20 o
   3   1  11      198.04      174.14      7.76 o
   4   1  11       42.51       42.92      5.31 o
   5   1  11       29.15       33.51      5.68 o
   6   1  11       95.82       45.91      6.16 o
   7   1  11      380.94      458.27     14.50 o
   8   1  11      140.17      128.64      8.25 o
   9   1  11      988.74     1134.51     22.36 o
  10   1  11        0.79        6.04      6.88 o
  11   1  11      235.65      220.09     12.31 o
  12   1  11       10.36       30.21     10.27 o
  13   1  11      111.24      102.96     13.92 o
  14   1  11       79.91       86.17     17.03 o
  15   1  11       46.62       33.75     16.01 o
  16   1  11       11.04        2.05     16.22 o
  17   1  11       15.10      -12.31     16.54 o
  18   1  11      139.43      155.36     23.27 o
  19   1  11       29.30       61.31     20.92 o
   0   2  11     2896.57     3542.18     66.49 o
   1   2  11     9634.41     9551.20    116.81 o
   2   2  11     1579.73     1354.38     21.73 o
   3   2  11      355.35      540.46     12.52 o
   4   2  11      348.22      311.84      9.97 o
   5   2  11    29595.71    29940.74    379.29 o
   6   2  11     4121.27     4171.17     60.27 o
   7   2  11     1365.27     1534.15     28.24 o
   8   2  11        6.73       11.78      6.14 o
   9   2  11      618.40      532.45     16.77 o
  10   2  11      557.81      566.81     17.76 o
  11   2  11     1528.26     1487.35     33.50 o
  12   2  11        9.45       -1.94     10.01 o
  13   2  11       49.60       48.52     12.17 o
  14   2  11      338.00      327.79     27.14 o
  15   2  11       93.41      145.33     19.07 o
  16   2  11      133.73      148.67     26.26 o
  17   2  11        0.95       30.73     21.93 o
  18   2  11        9.54       15.15     18.83 o
  19   2  11      294.76      392.86     29.26 o
   1   3  11     6025.12     5975.98     75.38 o
   2   3  11      339.47      393.00     11.95 o
   3   3  11     7366.58     7949.94     92.85 o
   4   3  11       55.13       87.28      5.89 o
   5   3  11     9471.09    10063.16    133.15 o
   6   3  11      550.52      465.94     14.72 o
   7   3  11      454.81      449.65     14.92 o
   8   3  11     3955.42     3917.50     58.42 o
   9   3  11      944.47      936.37     24.66 o
  10   3  11        2.87        6.45      9.68 o
  11   3  11     4718.82     4424.00     73.59 o
  12   3  11      290.53      309.28     17.26 o
  13   3  11      352.72      392.57     19.36 o
  14   3  11        0.62      -11.40     11.40 o
  15   3  11      363.79      430.47     25.87 o
  16   3  11       28.91       23.88     16.37 o
  17   3  11       38.74       71.57     19.01 o
  18   3  11       32.63        6.64     18.65 o
   0   4  11      588.84      662.61     19.46 o
   1   4  11      390.23      275.57      9.05 o
   2   4  11     9361.85     9464.15    109.30 o
   3   4  11      922.26      786.84     17.57 o
   4   4  11      262.68      308.71     10.10 o
   5   4  11      427.06      348.39     10.71 o
   6   4  11       46.55       67.72      7.75 o
   7   4  11      173.07      159.48     10.82 o
   8   4  11     2914.68     2795.96     49.36 o
   9   4  11      720.60      618.37     20.89 o
  10   4  11      933.67      874.77     25.48 o
  11   4  11      722.84      730.84     24.05 o
  12   4  11        8.63       -4.52     11.40 o
  13   4  11      116.64       77.02     13.42 o
  14   4  11       81.46       79.00     14.03 o
  15   4  11      150.27      130.41     17.48 o
  16   4  11        1.71        2.33     16.74 o
  17   4  11       52.02       40.52     19.18 o
  18   4  11        0.06        5.58     19.13 o
   1   5  11      827.84      977.01     21.38 o
   2   5  11        2.08       -4.58      4.58 o
   3   5  11      140.23      138.70      8.39 o
   4   5  11     1362.85     1328.96     23.03 o
   5   5  11      106.40      131.89      7.94 o
   6   5  11      249.26      215.34     10.55 o
   7   5  11       90.60       89.76     10.13 o
   8   5  11      660.12      632.69     20.73 o
   9   5  11      554.54      565.37     20.20 o
  10   5  11      380.44      380.86     17.77 o
  11   5  11      224.99      248.54     16.03 o
  12   5  11      736.97      762.25     25.62 o
  13   5  11       33.24       51.65     13.15 o
  14   5  11       66.19       45.24     14.27 o
  15   5  11       49.45       48.47     15.41 o
  16   5  11      149.93      139.10     20.44 o
  17   5  11        9.79        8.72     21.65 o
   0   6  11      482.16      580.46     64.74 o
   1   6  11      123.85      122.69      7.14 o
   2   6  11        8.95        6.18      5.21 o
   3   6  11     2501.17     2455.55     36.40 o
   4   6  11       22.79       25.62      7.37 o
   5   6  11     4773.99     4879.18     76.26 o
   6   6  11      317.92      355.03     15.43 o
   7   6  11     6407.79     6342.66     97.46 o
   8   6  11       29.59       26.29     10.50 o
   9   6  11      198.67      178.37     13.38 o
  10   6  11        3.20      -10.01     10.01 o
  11   6  11        0.99      -10.33     10.33 o
  12   6  11       11.31       19.08     11.75 o
  13   6  11       45.23       66.71     14.32 o
  14   6  11        0.38       -0.59     13.62 o
  15   6  11       15.75       17.38     14.70 o
  16   6  11        4.60      -11.60     15.31 o
   1   7  11      694.13      657.70     24.81 o
   2   7  11      745.21      761.00     26.24 o
   3   7  11      843.50      801.53     26.61 o
   4   7  11       86.95       98.50     11.46 o
   5   7  11     1184.57     1098.17     28.45 o
   6   7  11      437.22      385.67     17.67 o
   7   7  11      252.44      247.33     15.09 o
   8   7  11      120.08      102.15     12.97 o
   9   7  11       30.59       13.24     10.82 o
  10   7  11       14.56       -0.31     10.74 o
  11   7  11       62.13       34.09     12.39 o
  12   7  11       28.33       21.68     13.04 o
  13   7  11       53.58       32.61     14.47 o
  14   7  11      134.01      117.77     17.77 o
  15   7  11        2.26        4.49     15.97 o
  16   7  11       11.65       13.43     18.30 o
   0   8  11      254.49      282.55     26.04 o
   1   8  11      206.11      230.67     27.23 o
   2   8  11        4.62      -11.57     11.57 o
   3   8  11       89.43       80.69     15.74 o
   4   8  11     2241.68     2123.86     49.64 o
   5   8  11     2932.80     2948.51     63.58 o
   6   8  11        0.44      -11.22     11.22 o
   7   8  11      512.06      454.48     21.97 o
   8   8  11        5.05       -2.70     11.88 o
   9   8  11      467.54      507.68     23.74 o
  10   8  11       23.34       33.03     13.16 o
  11   8  11       96.94      121.21     16.28 o
  12   8  11       28.22       11.46     17.18 o
  13   8  11        0.05       -5.11     14.98 o
  14   8  11       94.94       95.61     21.09 o
   1   9  11      570.83      528.19     24.46 o
   2   9  11       14.48        6.44     12.60 o
   3   9  11      114.48       88.85     14.52 o
   4   9  11       66.15       67.22     14.59 o
   5   9  11       21.09       32.19     12.69 o
   6   9  11       13.53       31.33     12.68 o
   7   9  11       27.97       32.30     13.47 o
   8   9  11      105.42      121.54     16.99 o
   9   9  11        9.08       36.58     21.00 o
  10   9  11       12.81       33.28     13.51 o
  11   9  11       21.69       37.60     14.50 o
  12   9  11       14.42      -14.48     14.48 o
  13   9  11        3.16      -14.73     14.73 o
   0  10  11      278.90      221.06     25.76 o
   1  10  11      153.26      179.26     17.67 o
   2  10  11       69.04       66.70     14.75 o
   3  10  11       13.36       34.10     13.36 o
   4  10  11       84.15       61.47     14.61 o
   5  10  11      131.57      119.93     15.92 o
   6  10  11       24.67       -2.12     13.08 o
   7  10  11        0.03        1.75     12.71 o
   8  10  11      183.13      165.83     25.42 o
   9  10  11        9.24       -2.71     13.47 o
  10  10  11       59.57       24.53     16.01 o
  11  10  11       40.30       26.76     21.48 o
   1  11  11      250.02      272.83     21.26 o
   2  11  11        3.32      -13.80     13.80 o
   3  11  11       88.79      119.96     17.21 o
   4  11  11      114.52      107.45     17.28 o
   5  11  11      114.21      131.17     17.18 o
   6  11  11        5.22      -13.36     13.36 o
   7  11  11        4.87      -13.39     13.39 o
   8  11  11        0.02      -12.10     13.71 o
   9  11  11       62.35       94.14     22.64 o
   0  12  11        0.20      -12.07     25.59 o
   1  12  11        5.30       -6.45     15.05 o
   2  12  11       93.92       85.38     17.75 o
   3  12  11       94.49      133.61     19.01 o
   4  12  11        3.75        0.17     17.69 o
   5  12  11        6.36       18.08     15.26 o
   6  12  11       41.23       62.21     16.73 o
   0   0  12     2484.12     2371.58     67.47 o
   1   0  12      932.45      709.50     20.29 o
   2   0  12     5917.29     6803.83    120.90 o
   3   0  12     7378.54     8246.37    144.81 o
   4   0  12    12102.52    11825.76    204.09 o
   5   0  12      337.72      277.94     16.16 o
   6   0  12        9.41        7.00      7.65 o
   7   0  12      171.24      201.92     15.20 o
   8   0  12       76.95       68.56     10.70 o
   9   0  12     3282.95     3163.36     65.43 o
  10   0  12       37.45       23.52     10.42 o
  11   0  12     1408.90     1509.80     39.92 o
  12   0  12      331.89      307.36     22.20 o
  13   0  12       34.58       45.64     20.84 o
  14   0  12      115.47       94.40     47.55 o
  15   0  12       45.90      107.46     25.36 o
  16   0  12       53.05       14.28     23.10 o
  17   0  12        7.51       16.70     27.72 o
  18   0  12        2.21       20.02     26.68 o
  19   0  12      248.62      308.43     48.33 o
   1   1  12     6670.78     7150.13     89.37 o
   2   1  12     3725.53     4279.40     56.24 o
   3   1  12     3000.42     3264.16     44.62 o
   4   1  12      167.23      270.32      9.52 o
   5   1  12        1.73        5.59      5.30 o
   6   1  12        2.31       -5.36      5.36 o
   7   1  12      412.09      351.19     11.92 o
   8   1  12     1134.15     1072.98     21.45 o
   9   1  12     1273.51     1173.86     23.21 o
  10   1  12      426.67      416.32     14.07 o
  11   1  12       42.07       15.95      8.75 o
  12   1  12       82.00       83.13     11.86 o
  13   1  12      668.30      609.10     26.64 o
  14   1  12       63.20       53.90     16.21 o
  15   1  12       36.12       48.33     16.69 o
  16   1  12        7.46        4.32     15.62 o
  17   1  12      253.70      276.40     24.84 o
  18   1  12       37.45       36.43     19.31 o
  19   1  12       72.67       85.18     22.33 o
   0   2  12     6060.53     5738.31    103.24 o
   1   2  12        7.82       12.14      4.81 o
   2   2  12     1293.48     1189.94     20.41 o
   3   2  12     7034.53     6433.10     81.46 o
   4   2  12        0.41       -4.96      6.32 o
   5   2  12      708.94      883.21     18.07 o
   6   2  12      445.46      496.55     15.26 o
   7   2  12     4121.39     3904.14     57.86 o
   8   2  12      351.31      367.92     13.81 o
   9   2  12       85.45       89.10      8.57 o
  10   2  12      856.54      843.31     25.80 o
  11   2  12       56.19       45.60     11.24 o
  12   2  12       22.35       28.26     11.12 o
  13   2  12      693.60      708.16     24.63 o
  14   2  12        3.46       10.49     14.99 o
  15   2  12      728.75      721.73     31.77 o
  16   2  12      135.17       88.47     18.72 o
  17   2  12      607.83      655.62     33.30 o
  18   2  12       57.24       95.61     21.35 o
   1   3  12    11991.69    13441.69    162.53 o
   2   3  12      392.40      378.67     11.14 o
   3   3  12      190.38      191.92      9.34 o
   4   3  12     4471.34     4731.05     62.10 o
   5   3  12     1180.92     1246.56     21.88 o
   6   3  12     4519.14     4670.29     73.20 o
   7   3  12     1165.61     1211.24     27.44 o
   8   3  12      794.51      803.50     24.76 o
   9   3  12        5.92        3.31      9.46 o
  10   3  12        0.75      -10.94     11.05 o
  11   3  12        6.28       -0.51     11.41 o
  12   3  12      184.59      176.11     15.02 o
  13   3  12      200.53      166.37     14.89 o
  14   3  12       15.71       -0.70     13.38 o
  15   3  12       45.15       16.06     22.20 o
  16   3  12       78.41       86.95     18.81 o
  17   3  12       17.71       -4.24     17.52 o
  18   3  12       23.06        5.50     22.96 o
   0   4  12     4131.92     3748.00     70.91 o
   1   4  12       62.14       43.34      6.48 o
   2   4  12       83.61      104.96      6.81 o
   3   4  12     3381.89     3194.15     47.80 o
   4   4  12        0.05       -4.30      4.30 o
   5   4  12      596.15      665.80     15.27 o
   6   4  12      277.90      243.77      9.68 o
   7   4  12     1436.42     1483.84     28.48 o
   8   4  12      307.61      316.18     15.36 o
   9   4  12      217.22      169.79     13.42 o
  10   4  12      386.23      346.26     17.71 o
  11   4  12      586.80      596.92     24.72 o
  12   4  12       57.15       48.53     13.22 o
  13   4  12      298.11      328.87     19.23 o
  14   4  12       11.23       13.65     12.83 o
  15   4  12      326.90      260.47     20.63 o
  16   4  12        1.57        4.66     16.57 o
  17   4  12      305.20      351.69     27.52 o
  18   4  12       13.51       -0.14     19.92 o
   1   5  12     2149.18     2323.83     36.46 o
   2   5  12       42.95       35.47      5.30 o
   3   5  12      203.80      264.18     11.99 o
   4   5  12      199.91      183.53      9.93 o
   5   5  12      384.06      407.30     13.83 o
   6   5  12      640.58      716.71     18.57 o
   7   5  12      651.65      626.54     19.85 o
   8   5  12      440.71      440.51     17.72 o
   9   5  12       18.64      -10.26     12.60 o
  10   5  12        0.34       -1.18     10.28 o
  11   5  12      282.96      284.23     16.86 o
  12   5  12      294.04      333.40     18.74 o
  13   5  12       51.90       26.35     19.91 o
  14   5  12       91.87       70.62     15.42 o
  15   5  12      508.05      504.08     24.37 o
  16   5  12        0.60       17.22     17.71 o
  17   5  12       34.79       36.19     18.81 o
   0   6  12     3370.33     3503.49     99.63 o
   1   6  12      422.79      363.91     11.43 o
   2   6  12      220.56      192.79     13.13 o
   3   6  12     1671.25     1640.48     32.10 o
   4   6  12       90.48       73.82      9.44 o
   5   6  12      112.64      110.98     10.83 o
   6   6  12      546.81      567.18     19.56 o
   7   6  12      232.86      210.48     15.70 o
   8   6  12      132.96      165.98     17.18 o
   9   6  12       28.42        6.59     10.23 o
  10   6  12        4.23       -9.77      9.77 o
  11   6  12      120.29      105.89     16.04 o
  12   6  12       31.25       36.49     12.67 o
  13   6  12       76.65       83.54     14.67 o
  14   6  12      150.38      159.00     17.28 o
  15   6  12        1.76      -13.98     13.98 o
  16   6  12       11.20       25.12     16.41 o
   1   7  12     5770.35     5412.22    102.86 o
   2   7  12        2.26       18.59     11.84 o
   3   7  12     2390.74     2204.54     50.59 o
   4   7  12       79.01      108.98     13.90 o
   5   7  12      483.84      461.78     19.45 o
   6   7  12       19.69       16.60     10.38 o
   7   7  12       24.07       16.76     10.50 o
   8   7  12      499.19      499.00     21.17 o
   9   7  12      549.96      524.61     21.85 o
  10   7  12      189.27      156.17     14.94 o
  11   7  12      421.21      435.48     27.82 o
  12   7  12       47.81       42.36     13.94 o
  13   7  12      506.62      575.47     26.00 o
  14   7  12        0.26      -10.91     16.40 o
  15   7  12       61.54       37.16     22.74 o
   0   8  12      565.94      524.38     33.44 o
   1   8  12      316.92      255.67     17.62 o
   2   8  12       14.48        4.86     11.92 o
   3   8  12     1287.52     1190.28     37.86 o
   4   8  12       35.12       52.47     13.12 o
   5   8  12      122.64       83.67     14.24 o
   6   8  12       11.44        9.99     12.15 o
   7   8  12        5.72        1.03     12.22 o
   8   8  12      168.81      189.11     16.82 o
   9   8  12       51.17       50.84     17.94 o
  10   8  12      344.93      313.33     20.55 o
  11   8  12       66.91      101.12     15.92 o
  12   8  12      124.25      168.09     20.47 o
  13   8  12       90.59      108.47     18.80 o
  14   8  12       28.52       55.29     17.89 o
   1   9  12        0.50      -12.03     12.14 o
   2   9  12       23.33       13.86     12.98 o
   3   9  12       10.93       -0.47     13.50 o
   4   9  12       65.23       83.19     14.75 o
   5   9  12       13.89       12.44     12.65 o
   6   9  12       84.71       83.48     14.58 o
   7   9  12       92.58       86.32     19.40 o
   8   9  12        3.66       -5.43     23.86 o
   9   9  12       59.39       78.05     15.52 o
  10   9  12       81.13      111.26     16.36 o
  11   9  12       82.56      144.45     28.77 o
  12   9  12       15.80       34.23     16.96 o
  13   9  12        4.97       -6.30     15.84 o
   0  10  12      598.33      441.01     46.26 o
   1  10  12       95.77      113.53     16.18 o
   2  10  12      550.73      618.39     27.38 o
   3  10  12       99.26       63.20     18.33 o
   4  10  12       28.94       34.74     14.25 o
   5  10  12      119.07      189.36     20.83 o
   6  10  12       42.70       38.23     14.20 o
   7  10  12       11.58        8.44     13.53 o
   8  10  12        1.22        1.52     13.97 o
   9  10  12      129.97      136.45     17.57 o
  10  10  12       15.66        4.64     14.79 o
  11  10  12       12.66       22.75     15.31 o
   1  11  12        0.08        7.65     15.25 o
   2  11  12       64.46       36.40     22.02 o
   3  11  12        9.02        6.30     14.40 o
   4  11  12      121.77      153.37     18.68 o
   5  11  12       48.01       52.08     19.55 o
   6  11  12        0.58        0.71     14.36 o
   7  11  12       19.52        3.09     16.56 o
   8  11  12       12.22       45.78     16.92 o
   9  11  12        8.10      -19.10     20.03 o
   0  12  12      105.45      107.38     27.91 o
   1  12  12        8.71      -15.04     15.04 o
   2  12  12        9.48       13.92     16.30 o
   3  12  12      153.38      174.30     20.46 o
   4  12  12       24.06       14.56     16.26 o
   5  12  12        9.55       10.77     16.19 o
   1   1  13     2714.35     2944.37     41.06 o
   2   1  13      119.53      268.02     16.05 o
   3   1  13     2678.88     2324.45     34.30 o
   4   1  13      157.70      119.43      7.32 o
   5   1  13       21.74       44.00      6.30 o
   6   1  13     4896.50     4808.26     64.28 o
   7   1  13       34.68       37.82      7.06 o
   8   1  13     1405.33     1352.90     25.06 o
   9   1  13     2409.84     2138.65     34.82 o
  10   1  13       99.25       85.00      8.96 o
  11   1  13     1794.93     1804.60     37.93 o
  12   1  13     1821.40     1748.45     37.87 o
  13   1  13     3677.13     3557.79     69.88 o
  14   1  13      616.03      557.73     28.04 o
  15   1  13      406.64      341.18     23.99 o
  16   1  13       73.19       72.29     18.48 o
  17   1  13       47.82       38.96     18.83 o
  18   1  13      141.09      154.86     23.26 o
   0   2  13     5576.56     5733.58    103.89 o
   1   2  13      146.70      253.64      9.10 o
   2   2  13      741.95     1061.59     19.39 o
   3   2  13     3616.55     3851.42     52.06 o
   4   2  13     1798.65     1723.30     27.64 o
   5   2  13       62.71       48.85      6.88 o
   6   2  13     1794.50     1778.27     29.10 o
   7   2  13      658.05      571.46     16.69 o
   8   2  13     4325.07     4169.28     62.31 o
   9   2  13        6.79       13.57      8.23 o
  10   2  13      393.30      430.81     17.96 o
  11   2  13       48.30       38.94     11.33 o
  12   2  13      399.61      449.30     19.50 o
  13   2  13       12.33        6.00     12.99 o
  14   2  13      445.04      458.69     25.88 o
  15   2  13        0.55       19.55     15.85 o
  16   2  13       29.57       34.38     17.72 o
  17   2  13        1.48       15.48     18.61 o
  18   2  13       10.21        3.46     18.50 o
   1   3  13      685.64      686.79     15.01 o
   2   3  13     9254.27    10037.08    123.68 o
   3   3  13     1069.41     1033.40     21.35 o
   4   3  13     1168.74     1223.12     23.78 o
   5   3  13      248.03      204.19      9.01 o
   6   3  13      246.25      211.31      9.50 o
   7   3  13      152.15      185.92     10.38 o
   8   3  13      864.51      798.63     22.93 o
   9   3  13     1001.44      885.27     25.06 o
  10   3  13        0.02      -10.62     10.62 o
  11   3  13        6.04       -5.51     11.36 o
  12   3  13      870.45      806.37     26.06 o
  13   3  13        0.06       -7.18     11.44 o
  14   3  13       19.72       20.85     13.47 o
  15   3  13       29.44       13.23     16.16 o
  16   3  13      167.30      181.93     21.39 o
  17   3  13      186.13      189.18     31.04 o
  18   3  13       40.05       76.70     21.68 o
   0   4  13      666.89      793.29     23.35 o
   1   4  13      625.26      519.80     14.54 o
   2   4  13     6446.88     6058.18     77.49 o
   3   4  13     2410.06     2333.12     34.40 o
   4   4  13      740.41      794.42     19.04 o
   5   4  13     3305.05     3177.26     49.04 o
   6   4  13      937.15      909.85     19.09 o
   7   4  13     2502.96     2331.96     43.46 o
   8   4  13     2473.44     2427.49     45.64 o
   9   4  13     2097.67     2057.45     41.52 o
  10   4  13     1664.77     1646.30     39.07 o
  11   4  13     1328.54     1278.66     32.52 o
  12   4  13     1980.07     1990.93     48.56 o
  13   4  13        3.77       -3.76     12.05 o
  14   4  13      186.85      161.05     16.60 o
  15   4  13      303.86      338.05     22.78 o
  16   4  13      293.27      344.03     26.66 o
  17   4  13      271.26      270.82     26.09 o
   1   5  13     4262.91     4291.04     56.97 o
   2   5  13      282.42      317.27     13.06 o
   3   5  13     1987.61     2005.78     31.23 o
   4   5  13      927.96      900.64     18.22 o
   5   5  13       60.18       90.96     11.35 o
   6   5  13       99.65       97.41     10.63 o
   7   5  13      538.38      465.19     17.82 o
   8   5  13        2.48       -9.61      9.61 o
   9   5  13      665.70      697.23     23.13 o
  10   5  13        4.46        3.24     10.70 o
  11   5  13      184.45      167.82     14.89 o
  12   5  13       76.40       77.07     15.28 o
  13   5  13      329.09      289.24     18.97 o
  14   5  13       77.66       50.33     14.68 o
  15   5  13       39.88       59.37     17.00 o
  16   5  13      293.70      365.41     33.65 o
  17   5  13        0.98        4.76     18.01 o
   0   6  13      746.49      819.22     29.02 o
   1   6  13      161.14      128.09      9.57 o
   2   6  13      826.32      727.75     19.93 o
   3   6  13      153.42      188.70     11.91 o
   4   6  13      441.95      416.80     16.34 o
   5   6  13      412.35      325.83     14.95 o
   6   6  13     1217.71     1180.71     28.45 o
   7   6  13       33.91       25.49     10.50 o
   8   6  13     1103.97      951.29     26.42 o
   9   6  13      238.19      214.28     14.91 o
  10   6  13        1.95       -6.82     10.23 o
  11   6  13        0.69       -6.72     10.88 o
  12   6  13        7.37        7.75     12.36 o
  13   6  13      118.33      136.23     16.39 o
  14   6  13        8.56      -10.70     13.62 o
  15   6  13       24.75       39.44     16.20 o
  16   6  13       39.64       48.36     21.36 o
   1   7  13      121.01      124.69     14.68 o
   2   7  13     1517.54     1397.55     38.21 o
   3   7  13      239.13      269.34     25.50 o
   4   7  13      318.94      341.81     19.50 o
   5   7  13      573.81      515.40     22.92 o
   6   7  13      719.19      672.39     23.38 o
   7   7  13        0.00       17.74     11.10 o
   8   7  13       43.56       59.78     12.63 o
   9   7  13       62.10       55.09     12.76 o
  10   7  13        2.56      -11.21     11.21 o
  11   7  13       39.56       28.31     13.11 o
  12   7  13       12.57       -2.16     13.02 o
  13   7  13        0.83       -4.35     15.63 o
  14   7  13       63.04       52.98     18.67 o
  15   7  13        1.74       -8.90     17.46 o
   0   8  13      779.09      696.00     38.14 o
   1   8  13       65.78       41.76     13.41 o
   2   8  13        2.02        1.49     12.02 o
   3   8  13        2.23       19.51     12.51 o
   4   8  13       62.32       99.76     14.85 o
   5   8  13      623.03      531.17     23.97 o
   6   8  13      728.87      718.53     27.48 o
   7   8  13      210.22      200.10     18.58 o
   8   8  13       10.03       24.02     13.14 o
   9   8  13        0.07      -12.58     12.58 o
  10   8  13       64.83       84.13     15.23 o
  11   8  13        0.50        2.02     14.14 o
  12   8  13      105.13      134.63     19.11 o
  13   8  13        3.31       12.18     20.60 o
  14   8  13       38.59       42.02     18.47 o
   1   9  13      350.71      307.94     20.28 o
   2   9  13      136.99      147.40     16.38 o
   3   9  13      150.72      177.34     16.85 o
   4   9  13      215.46      235.75     18.27 o
   5   9  13        0.53       -4.76     12.51 o
   6   9  13      160.07      157.95     16.97 o
   7   9  13        4.19      -12.63     12.63 o
   8   9  13       22.15       36.72     15.53 o
   9   9  13       45.07       33.95     14.25 o
  10   9  13       32.93       25.73     14.69 o
  11   9  13      116.37      159.97     19.05 o
  12   9  13        2.39      -15.52     15.52 o
  13   9  13      190.92      244.62     23.48 o
   0  10  13       69.17       66.85     21.92 o
   1  10  13        6.54       -2.70     13.33 o
   2  10  13      676.57      734.77     30.07 o
   3  10  13      624.16      590.75     27.40 o
   4  10  13        4.67       -0.30     13.72 o
   5  10  13      836.23      809.20     31.78 o
   6  10  13       32.53       35.65     14.65 o
   7  10  13      402.73      381.65     30.38 o
   8  10  13      199.31      296.32     27.90 o
   9  10  13       31.89       20.88     15.38 o
  10  10  13       38.36       16.47     15.72 o
  11  10  13        1.15        2.61     18.42 o
   1  11  13       65.69       60.51     16.49 o
   2  11  13        9.34       17.17     15.10 o
   3  11  13       25.01       44.21     15.92 o
   4  11  13      185.61      249.62     21.64 o
   5  11  13        1.06       -9.90     18.35 o
   6  11  13       31.84       43.27     16.39 o
   7  11  13        6.67       21.16     15.75 o
   8  11  13       52.12       43.67     16.27 o
   0  12  13        0.37       -7.75     24.29 o
   1  12  13        3.77       30.17     16.95 o
   2  12  13        0.72      -15.47     15.47 o
   3  12  13       73.37       41.01     17.39 o
   4  12  13       45.80       42.63     21.37 o
   5  12  13       12.64       -2.57     23.65 o
   0   0  14     4734.68     4616.99    121.85 o
   1   0  14        2.57        6.20      7.01 o
   2   0  14     1510.50     1636.39     40.92 o
   3   0  14     2489.67     2004.71     43.74 o
   4   0  14      260.39      312.29     15.02 o
   5   0  14     4974.63     5400.93    100.64 o
   6   0  14     1562.91     1824.61     42.49 o
   7   0  14    10336.05    10265.90    181.83 o
   8   0  14       40.74       18.62     10.29 o
   9   0  14     1241.24     1133.19     33.12 o
  10   0  14      440.55      473.63     22.22 o
  11   0  14     1472.63     1572.59     49.37 o
  12   0  14      858.02      755.73     42.37 o
  13   0  14      197.73      176.49     26.97 o
  14   0  14      495.33      541.87     39.28 o
  15   0  14      124.34       79.21     25.86 o
  16   0  14       88.41       80.30     31.47 o
  17   0  14      901.42     1000.63     58.52 o
  18   0  14       69.44       52.20     30.32 o
   1   1  14       28.46       44.82      5.73 o
   2   1  14     2472.04     2500.28     36.40 o
   3   1  14     2704.35     2625.06     38.21 o
   4   1  14     3167.58     3200.85     45.19 o
   5   1  14      468.01      489.52     14.21 o
   6   1  14      629.16      659.42     16.48 o
   7   1  14      282.47      301.18     11.73 o
   8   1  14      617.11      560.92     15.98 o
   9   1  14      122.58      119.32      9.56 o
  10   1  14      591.57      510.22     17.62 o
  11   1  14       12.64       17.79     10.35 o
  12   1  14        5.63       34.46     12.55 o
  13   1  14        1.45       55.31     16.03 o
  14   1  14      127.39      119.74     18.57 o
  15   1  14       29.78        8.07     15.95 o
  16   1  14        7.97       17.71     17.28 o
  17   1  14        0.09      -18.03     18.03 o
  18   1  14      160.60      193.30     30.41 o
   0   2  14     1096.00     1415.96     35.36 o
   1   2  14     3155.65     3234.52     45.04 o
   2   2  14      103.02       34.59      6.14 o
   3   2  14      787.50      882.66     18.05 o
   4   2  14     3135.77     3497.80     48.75 o
   5   2  14      579.93      557.61     14.85 o
   6   2  14     5863.45     5791.69     76.04 o
   7   2  14      285.44      325.02     12.25 o
   8   2  14      614.07      577.55     17.99 o
   9   2  14      928.59      949.66     23.52 o
  10   2  14      252.56      255.05     15.54 o
  11   2  14      565.17      528.23     20.98 o
  12   2  14      909.95      931.51     28.18 o
  13   2  14      314.77      308.34     19.75 o
  14   2  14      414.16      380.37     24.82 o
  15   2  14        5.36       -0.26     15.20 o
  16   2  14       76.34       60.08     18.95 o
  17   2  14        0.24       -1.36     18.44 o
  18   2  14        3.13        2.10     19.17 o
   1   3  14     1070.73     1014.59     19.38 o
   2   3  14     3587.58     3706.03     50.83 o
   3   3  14      453.32      479.90     13.78 o
   4   3  14     1053.42     1077.38     22.54 o
   5   3  14       96.75      103.24      8.15 o
   6   3  14       18.24       14.60      5.99 o
   7   3  14        1.57        0.97      8.28 o
   8   3  14      513.21      488.72     16.58 o
   9   3  14     2379.18     2350.20     45.54 o
  10   3  14      905.46      853.25     26.71 o
  11   3  14      857.09      762.51     32.42 o
  12   3  14      118.29      124.22     14.81 o
  13   3  14       63.41       70.22     13.74 o
  14   3  14        1.58       19.98     15.71 o
  15   3  14        3.79      -15.72     15.72 o
  16   3  14       84.28       71.28     20.59 o
  17   3  14       39.12       55.04     20.47 o
  18   3  14       33.19       64.21     25.27 o
   0   4  14     1412.48     1431.43     34.01 o
   1   4  14      706.76      674.50     15.36 o
   2   4  14     1649.74     1719.33     29.97 o
   3   4  14      128.41      170.59      8.37 o
   4   4  14      251.93      303.88     12.26 o
   5   4  14      942.69      959.90     23.77 o
   6   4  14     1167.11     1331.88     26.42 o
   7   4  14       50.80       39.75     10.02 o
   8   4  14        0.34        6.64     10.12 o
   9   4  14      256.08      252.96     15.84 o
  10   4  14        0.79        3.33     11.26 o
  11   4  14       64.72       45.36     13.09 o
  12   4  14       33.55       71.35     13.80 o
  13   4  14       49.44       37.76     13.60 o
  14   4  14       49.61       47.64     14.49 o
  15   4  14       12.90      -14.23     14.23 o
  16   4  14       90.33       70.24     19.97 o
  17   4  14        0.52       21.05     19.49 o
   1   5  14     3574.24     3519.90     48.64 o
   2   5  14     1124.53     1096.92     22.53 o
   3   5  14      650.83      641.75     19.44 o
   4   5  14      504.24      505.26     14.87 o
   5   5  14      101.96       92.79     10.38 o
   6   5  14      667.61      627.07     20.35 o
   7   5  14        5.55       -9.33      9.33 o
   8   5  14      293.61      300.33     16.10 o
   9   5  14      730.53      821.67     25.44 o
  10   5  14      413.76      368.62     18.27 o
  11   5  14      207.63      191.61     15.78 o
  12   5  14        1.85        6.55     12.57 o
  13   5  14       38.26       55.08     14.65 o
  14   5  14        0.36      -13.54     13.54 o
  15   5  14       19.17       -6.84     15.38 o
  16   5  14      261.56      307.25     26.29 o
  17   5  14        2.55       -0.61     19.11 o
   0   6  14     1243.30     1054.30     34.40 o
   1   6  14      199.31      192.27     13.78 o
   2   6  14       28.92       22.62      8.73 o
   3   6  14     1019.51      963.50     24.04 o
   4   6  14       68.93       65.93     10.16 o
   5   6  14       24.80       -2.23      8.89 o
   6   6  14     2287.79     2147.87     41.82 o
   7   6  14     1121.72     1085.95     27.97 o
   8   6  14      210.00      213.85     14.56 o
   9   6  14        0.80       -9.73      9.73 o
  10   6  14      114.60       75.22     12.81 o
  11   6  14       62.45       70.87     13.07 o
  12   6  14      240.48      209.99     16.83 o
  13   6  14      217.95      248.20     18.68 o
  14   6  14        0.69       13.58     14.21 o
  15   6  14        0.01        6.07     14.38 o
  16   6  14       20.76       18.60     18.05 o
   1   7  14      212.05      200.43     24.23 o
   2   7  14     3876.46     3515.92     73.37 o
   3   7  14      838.54      847.27     49.23 o
   4   7  14     2427.11     2394.44     55.42 o
   5   7  14      669.24      680.03     46.65 o
   6   7  14      185.84      222.32     24.47 o
   7   7  14       24.02       11.90     11.41 o
   8   7  14      372.43      415.15     22.29 o
   9   7  14      264.64      241.58     16.85 o
  10   7  14       12.68        0.40     12.34 o
  11   7  14       41.19        4.61     12.95 o
  12   7  14       40.75       11.00     15.44 o
  13   7  14       22.14       14.18     16.85 o
  14   7  14      219.06      226.02     23.16 o
  15   7  14       57.54       38.29     19.38 o
   0   8  14      140.04       97.58     41.87 o
   1   8  14       10.22       23.08     13.22 o
   2   8  14     1078.71     1009.15     33.03 o
   3   8  14      263.70      249.19     18.53 o
   4   8  14      154.03      122.18     15.59 o
   5   8  14       87.43       85.93     14.85 o
   6   8  14       51.97       47.36     13.71 o
   7   8  14      105.93      144.03     19.87 o
   8   8  14      170.99      180.36     28.09 o
   9   8  14      136.85      154.15     17.12 o
  10   8  14        0.03        1.96     13.48 o
  11   8  14       22.78       28.84     16.33 o
  12   8  14        1.08        3.14     15.95 o
  13   8  14        1.68        6.06     26.02 o
  14   8  14        1.20      -11.52     17.09 o
   1   9  14      774.24      766.43     29.65 o
   2   9  14      310.53      272.35     19.70 o
   3   9  14       10.42        9.04     13.12 o
   4   9  14        1.54       -8.86     12.74 o
   5   9  14      118.32       80.31     15.34 o
   6   9  14        0.06       -4.68     13.49 o
   7   9  14       18.15       22.92     13.76 o
   8   9  14        3.79       11.75     14.47 o
   9   9  14       51.44       63.32     16.18 o
  10   9  14        2.46       -9.61     14.95 o
  11   9  14      147.03      181.35     20.75 o
  12   9  14        3.24       11.01     16.95 o
   0  10  14      149.96      142.60     25.17 o
   1  10  14      202.73      211.06     19.36 o
   2  10  14        1.05       12.41     14.26 o
   3  10  14        4.07        5.90     14.12 o
   4  10  14        4.20       -8.01     13.97 o
   5  10  14      114.78      108.12     17.40 o
   6  10  14       36.20       55.10     15.83 o
   7  10  14       25.55       96.88     21.12 o
   8  10  14       12.42       22.65     15.80 o
   9  10  14       33.73       26.60     16.11 o
  10  10  14       12.22       -6.20     15.04 o
   1  11  14      110.73       64.24     17.28 o
   2  11  14      133.41       98.68     17.98 o
   3  11  14        0.49       35.28     16.49 o
   4  11  14       22.98       24.96     15.96 o
   5  11  14       32.21       36.14     16.36 o
   6  11  14       74.56       91.64     18.15 o
   7  11  14        0.13      -14.40     15.39 o
   8  11  14        6.42       -9.35     15.86 o
   0  12  14        1.93      -18.96     22.55 o
   1  12  14        6.87       -0.66     22.26 o
   2  12  14       79.87       98.04     19.83 o
   3  12  14        9.75       15.53     16.91 o
   4  12  14       23.41        8.47     22.79 o
   1   1  15     1182.78     1137.30     21.00 o
   2   1  15      153.65      274.71     10.24 o
   3   1  15     5462.93     5913.68     76.95 o
   4   1  15     4327.84     4638.55     62.42 o
   5   1  15     2992.55     3090.92     44.93 o
   6   1  15      419.60      363.60     12.59 o
   7   1  15      285.41      271.04     11.94 o
   8   1  15       20.90        3.70      7.43 o
   9   1  15      462.21      423.12     14.81 o
  10   1  15      268.61      276.16     13.88 o
  11   1  15        9.03        8.54     10.40 o
  12   1  15      114.54      100.64     14.79 o
  13   1  15      122.18      131.74     18.40 o
  14   1  15      271.41      267.83     22.88 o
  15   1  15       24.31        7.07     16.44 o
  16   1  15      239.89      235.82     23.45 o
  17   1  15        5.58      -12.39     20.90 o
  18   1  15       28.69       31.81     20.13 o
   0   2  15     4735.69     4823.11     90.37 o
   1   2  15      710.89      587.67     18.01 o
   2   2  15     6456.60     6310.37     81.45 o
   3   2  15      731.74      537.93     14.65 o
   4   2  15       51.06       56.93      7.25 o
   5   2  15      330.36      258.54     10.59 o
   6   2  15       75.19       74.89      8.01 o
   7   2  15     4283.75     4092.20     57.33 o
   8   2  15     2508.24     2323.93     37.27 o
   9   2  15     1542.04     1589.05     31.92 o
  10   2  15     1150.73     1056.82     28.71 o
  11   2  15       85.70       74.90     13.30 o
  12   2  15      621.53      648.62     24.26 o
  13   2  15      385.84      436.58     22.89 o
  14   2  15        0.25       -5.04     14.58 o
  15   2  15       17.63       -4.27     16.02 o
  16   2  15      210.73      272.40     25.08 o
  17   2  15      116.68      118.75     22.13 o
  18   2  15        7.92      -11.96     24.36 o
   1   3  15        7.50       10.30      6.42 o
   2   3  15     2463.59     2686.67     39.49 o
   3   3  15     2153.56     2146.64     33.27 o
   4   3  15     6292.69     6412.05     89.30 o
   5   3  15      108.96      123.66      9.60 o
   6   3  15     2851.39     2669.36     40.28 o
   7   3  15      986.90     1044.35     27.80 o
   8   3  15     1849.75     1941.62     39.72 o
   9   3  15     8882.03     8895.26    134.11 o
  10   3  15     1428.37     1401.26     34.36 o
  11   3  15     1024.16     1010.31     29.55 o
  12   3  15       61.61       57.76     13.53 o
  13   3  15      129.19      143.66     15.54 o
  14   3  15      435.99      395.26     22.97 o
  15   3  15       61.06       51.45     18.00 o
  16   3  15      852.68      898.74     39.06 o
  17   3  15      521.27      611.04     33.72 o
   0   4  15     1503.20     1687.83     39.13 o
   1   4  15      767.84      703.46     16.15 o
   2   4  15       29.23       23.53      5.70 o
   3   4  15     3243.27     3323.25     46.93 o
   4   4  15      307.42      348.44     14.14 o
   5   4  15      260.09      294.01     13.39 o
   6   4  15      103.93      107.73     12.25 o
   7   4  15      917.52      834.98     23.99 o
   8   4  15      217.36      206.53     15.69 o
   9   4  15        8.75       13.49     10.96 o
  10   4  15       39.73       54.15     12.69 o
  11   4  15     1171.45     1225.95     33.04 o
  12   4  15       23.35       24.12     12.80 o
  13   4  15        0.14      -12.71     12.71 o
  14   4  15       10.97      -10.06     14.25 o
  15   4  15       29.40        2.98     17.34 o
  16   4  15        3.17       -1.88     18.88 o
  17   4  15      315.27      365.66     39.31 o
   1   5  15     1316.18     1402.16     26.46 o
   2   5  15      652.08      664.92     17.69 o
   3   5  15     1223.89     1280.41     28.39 o
   4   5  15      135.57       96.46     10.50 o
   5   5  15       71.85       49.13      9.84 o
   6   5  15      185.33      191.37     13.46 o
   7   5  15      369.59      351.44     20.57 o
   8   5  15       57.01       50.93     11.58 o
   9   5  15     1273.70     1174.11     30.62 o
  10   5  15       17.88       24.28     11.75 o
  11   5  15      238.06      258.42     21.31 o
  12   5  15       53.78       44.43     13.72 o
  13   5  15       18.92       28.94     13.54 o
  14   5  15        2.66      -13.45     13.45 o
  15   5  15       92.09       66.78     19.93 o
  16   5  15       21.06       23.07     19.69 o
   0   6  15     2108.82     1881.90     50.88 o
   1   6  15      250.39      289.74     27.60 o
   2   6  15     2917.24     2706.97     52.60 o
   3   6  15      258.24      250.10     15.34 o
   4   6  15     3620.00     3497.86     59.31 o
   5   6  15      129.31      126.05     13.64 o
   6   6  15       39.22       28.34     10.91 o
   7   6  15        2.34       -7.83     10.09 o
   8   6  15       27.23       40.70     12.76 o
   9   6  15       66.92       92.33     12.94 o
  10   6  15      200.19      208.83     16.03 o
  11   6  15        0.66       -0.52     11.55 o
  12   6  15      161.97      187.06     16.94 o
  13   6  15       30.47       27.94     17.95 o
  14   6  15      206.48      262.92     20.18 o
  15   6  15        1.12      -15.24     15.24 o
  16   6  15       12.88        0.84     20.68 o
   1   7  15     1078.23     1023.81     32.89 o
   2   7  15      105.63       72.05     14.77 o
   3   7  15        3.54       -2.93     12.44 o
   4   7  15      179.99      194.00     22.88 o
   5   7  15      255.92      251.87     18.71 o
   6   7  15       55.57       80.71     15.25 o
   7   7  15      119.91      145.50     17.55 o
   8   7  15        6.31       29.42     14.12 o
   9   7  15       10.08        8.58     13.11 o
  10   7  15        0.49       -6.41     13.16 o
  11   7  15        1.40      -15.26     15.26 o
  12   7  15       28.97       22.54     16.65 o
  13   7  15       15.32       -4.21     16.77 o
  14   7  15        3.36       -4.42     17.42 o
  15   7  15       57.65       17.09     18.43 o
   0   8  15      626.19      615.64     37.32 o
   1   8  15        9.29       16.65     13.20 o
   2   8  15      808.02      939.35     32.66 o
   3   8  15      509.11      509.95     24.66 o
   4   8  15        4.70       -9.55     12.74 o
   5   8  15      244.40      318.48     20.72 o
   6   8  15       76.26       55.13     14.29 o
   7   8  15      384.67      475.01     30.46 o
   8   8  15      326.10      336.27     22.28 o
   9   8  15       11.45        7.60     14.04 o
  10   8  15      273.43      303.93     24.06 o
  11   8  15       45.45       63.02     17.00 o
  12   8  15      332.25      367.51     36.58 o
  13   8  15       78.47      120.81     20.16 o
   1   9  15       46.02       55.55     17.41 o
   2   9  15      123.02       94.74     33.16 o
   3   9  15        4.67        3.36     13.73 o
   4   9  15       46.46       46.23     14.95 o
   5   9  15      198.70      211.15     18.84 o
   6   9  15        0.06        2.34     14.01 o
   7   9  15       38.29       30.57     15.02 o
   8   9  15       10.96        3.96     17.51 o
   9   9  15      110.58       89.59     17.59 o
  10   9  15        4.67       -3.87     15.38 o
  11   9  15       11.21       47.90     17.51 o
  12   9  15        4.31        8.28     16.75 o
   0  10  15      184.18      196.46     27.23 o
   1  10  15       88.07       86.84     17.07 o
   2  10  15       23.25       17.05     14.84 o
   3  10  15      293.15      304.28     22.30 o
   4  10  15        8.52       10.67     15.28 o
   5  10  15        1.89        1.99     14.70 o
   6  10  15        0.04        2.13     15.52 o
   7  10  15       49.75       52.61     16.75 o
   8  10  15        1.70       34.68     16.14 o
   9  10  15        0.10       31.45     16.55 o
  10  10  15        3.42       12.76     16.73 o
   1  11  15       31.97       30.68     16.28 o
   2  11  15        7.21       21.26     16.59 o
   3  11  15      365.86      380.81     25.41 o
   4  11  15      165.95      188.84     20.90 o
   5  11  15      143.35      150.43     19.95 o
   6  11  15      342.63      352.42     24.80 o
   7  11  15        5.53       11.35     16.01 o
   0  12  15      162.91      173.23     47.04 o
   1  12  15       45.05       44.23     18.10 o
   2  12  15       71.31       66.30     18.82 o
   3  12  15       72.04       78.15     26.04 o
   0   0  16      151.29      108.84     15.03 o
   1   0  16      209.88      181.23     12.49 o
   2   0  16     4634.83     3792.96     74.35 o
   3   0  16     2353.14     2034.68     45.59 o
   4   0  16       68.43       82.21     11.67 o
   5   0  16     2208.56     2217.50     49.91 o
   6   0  16     3615.10     3780.03     76.16 o
   7   0  16      399.18      462.88     39.71 o
   8   0  16     3830.02     3780.04     77.33 o
   9   0  16      486.72      418.51     37.22 o
  10   0  16     1478.13     1335.46     37.84 o
  11   0  16     1285.68     1244.44     44.04 o
  12   0  16     2401.92     2474.32     85.95 o
  13   0  16       19.48       15.62     22.87 o
  14   0  16      116.10       98.42     26.77 o
  15   0  16       12.19       -7.83     23.25 o
  16   0  16     1051.26     1188.01     62.99 o
  17   0  16       27.55       15.46     27.21 o
  18   0  16       17.08       32.83     29.35 o
   1   1  16     1954.66     1885.81     30.29 o
   2   1  16       18.13       17.98      6.25 o
   3   1  16      889.88      891.69     19.09 o
   4   1  16      201.98      180.48      9.67 o
   5   1  16      582.63      562.93     21.89 o
   6   1  16        6.75       13.72      6.91 o
   7   1  16      218.81      206.26     10.86 o
   8   1  16      105.65      108.76      9.96 o
   9   1  16       24.50       16.15      8.51 o
  10   1  16       26.75       19.07      9.65 o
  11   1  16      203.71      171.91     16.07 o
  12   1  16       92.23       61.39     14.17 o
  13   1  16      330.44      347.81     23.93 o
  14   1  16       13.58        1.86     15.35 o
  15   1  16       23.60        7.52     16.78 o
  16   1  16        1.96        2.24     18.39 o
  17   1  16      173.67      167.08     23.52 o
  18   1  16       22.36       14.80     20.12 o
   0   2  16     4538.22     4685.35     89.08 o
   1   2  16     1358.43     1332.97     24.04 o
   2   2  16      143.36      139.06      9.41 o
   3   2  16      311.33      297.68     11.23 o
   4   2  16       90.01       79.36      8.01 o
   5   2  16     1546.12     1340.93     24.87 o
   6   2  16       27.28       12.51      7.13 o
   7   2  16       75.38       81.49      8.88 o
   8   2  16      101.68       70.22     10.26 o
   9   2  16      382.95      354.12     18.17 o
  10   2  16     2517.08     2295.39     46.09 o
  11   2  16     2215.36     2152.13     45.08 o
  12   2  16      761.23      730.93     25.98 o
  13   2  16      483.55      515.47     24.82 o
  14   2  16      312.71      328.53     24.62 o
  15   2  16        4.33       14.41     17.47 o
  16   2  16        0.66      -17.57     17.57 o
  17   2  16       10.52       30.60     20.08 o
   1   3  16      579.29      607.58     18.13 o
   2   3  16      940.49      878.60     20.23 o
   3   3  16        4.88        9.29      6.71 o
   4   3  16     2199.92     2322.33     37.52 o
   5   3  16      363.95      379.69     14.03 o
   6   3  16     2482.95     2445.28     45.60 o
   7   3  16      395.83      380.42     15.50 o
   8   3  16        0.43        7.96     11.47 o
   9   3  16      120.35      136.72     15.53 o
  10   3  16      377.61      418.04     22.48 o
  11   3  16       92.51      136.40     15.82 o
  12   3  16        0.07       13.62     12.69 o
  13   3  16       57.95       34.22     13.56 o
  14   3  16       38.63       25.25     14.95 o
  15   3  16       26.52       20.71     18.09 o
  16   3  16        1.53       33.65     19.43 o
  17   3  16       33.75       48.02     21.21 o
   0   4  16     1422.35     1354.25     34.60 o
   1   4  16      243.87      258.97     10.69 o
   2   4  16      442.55      497.55     17.31 o
   3   4  16      608.24      636.58     17.70 o
   4   4  16     2499.78     2478.12     37.67 o
   5   4  16      299.34      312.55     15.35 o
   6   4  16       55.46       58.47     10.63 o
   7   4  16     1192.92     1173.92     29.15 o
   8   4  16       98.91       77.65     12.33 o
   9   4  16     1025.28      997.67     28.55 o
  10   4  16     1530.76     1455.23     52.32 o
  11   4  16      126.38      115.49     14.45 o
  12   4  16      143.57      143.85     15.62 o
  13   4  16       21.86       16.03     13.32 o
  14   4  16      340.65      423.94     24.86 o
  15   4  16       12.22        6.34     18.43 o
  16   4  16       18.21        6.58     18.97 o
  17   4  16        0.15       23.81     19.64 o
   1   5  16       10.28        7.47      6.42 o
   2   5  16     1969.73     1926.60     33.92 o
   3   5  16      423.81      457.52     17.19 o
   4   5  16     1454.28     1510.84     32.43 o
   5   5  16     1183.10     1055.92     37.27 o
   6   5  16      487.34      477.44     19.16 o
   7   5  16      256.84      263.03     15.62 o
   8   5  16      289.67      288.24     16.69 o
   9   5  16       45.86       38.91     11.91 o
  10   5  16        6.22       18.28     11.50 o
  11   5  16      283.87      320.80     18.88 o
  12   5  16      112.66      153.47     16.34 o
  13   5  16       54.13       41.26     15.13 o
  14   5  16       14.26       33.60     15.13 o
  15   5  16       94.65       89.46     18.39 o
  16   5  16       29.08      -12.04     18.12 o
   0   6  16       64.25       19.35     16.53 o
   1   6  16        6.47       -8.97      8.97 o
   2   6  16      305.95      311.41     16.59 o
   3   6  16      267.71      269.48     21.06 o
   4   6  16      287.03      240.03     16.17 o
   5   6  16     1123.23     1119.66     28.40 o
   6   6  16      229.06      243.83     15.21 o
   7   6  16      417.60      450.38     25.11 o
   8   6  16      651.11      601.58     22.28 o
   9   6  16      334.42      322.50     18.20 o
  10   6  16       11.67      -10.69     10.77 o
  11   6  16        6.30       -4.61     11.88 o
  12   6  16      556.12      694.15     27.24 o
  13   6  16        0.28      -12.91     12.91 o
  14   6  16        2.99      -14.19     14.95 o
  15   6  16        0.17       -1.11     17.67 o
   1   7  16       63.98       52.50     13.80 o
   2   7  16       58.76       77.54     14.64 o
   3   7  16      157.07      161.98     16.55 o
   4   7  16       61.05       29.17     13.24 o
   5   7  16      288.53      249.87     20.78 o
   6   7  16     1279.38     1272.61     39.21 o
   7   7  16      300.77      319.65     21.03 o
   8   7  16      382.04      317.53     21.34 o
   9   7  16       58.89       50.51     18.56 o
  10   7  16       86.81       70.59     16.36 o
  11   7  16      225.56      221.03     24.55 o
  12   7  16       71.82       85.53     18.77 o
  13   7  16       15.67      -10.22     16.57 o
  14   7  16       21.19       23.88     18.65 o
   0   8  16       92.36      110.02     23.34 o
   1   8  16      630.24      633.81     27.38 o
   2   8  16      476.34      514.23     24.79 o
   3   8  16      307.64      318.82     20.98 o
   4   8  16      110.89      110.84     16.05 o
   5   8  16      366.57      411.39     23.01 o
   6   8  16      192.31      190.07     18.38 o
   7   8  16      115.10       99.83     16.86 o
   8   8  16       95.04       82.48     18.37 o
   9   8  16       84.10      114.93     17.71 o
  10   8  16       17.22       36.34     17.26 o
  11   8  16       14.12        9.38     15.67 o
  12   8  16       28.38       -5.75     17.18 o
  13   8  16       11.11        7.69     17.58 o
   1   9  16      396.79      420.59     23.77 o
   2   9  16      253.76      230.11     19.87 o
   3   9  16       17.27       15.69     15.48 o
   4   9  16      585.47      557.52     26.80 o
   5   9  16       21.97       23.15     14.93 o
   6   9  16      494.86      494.66     25.79 o
   7   9  16      115.76      128.18     18.22 o
   8   9  16      442.83      434.39     25.27 o
   9   9  16      104.52      168.75     42.20 o
  10   9  16       65.12      101.57     19.53 o
  11   9  16      159.39      209.96     22.40 o
  12   9  16        6.78       16.96     19.09 o
   0  10  16       18.02      110.16     24.80 o
   1  10  16        8.47      -14.71     14.71 o
   2  10  16      175.43      236.18     20.85 o
   3  10  16        0.10      -14.23     14.23 o
   4  10  16        0.07      -14.57     14.57 o
   5  10  16        0.03       10.22     15.31 o
   6  10  16      229.80      321.90     23.99 o
   7  10  16       16.19        9.69     16.79 o
   8  10  16       13.83       34.40     17.23 o
   9  10  16       48.57       52.82     18.02 o
  10  10  16        9.30        9.50     26.12 o
   1  11  16       87.58      111.11     21.13 o
   2  11  16        0.04       14.03     16.08 o
   3  11  16       33.15       34.40     17.06 o
   4  11  16        2.95       35.91     17.78 o
   5  11  16        8.44        4.26     16.69 o
   6  11  16        3.11       16.29     16.75 o
   7  11  16        6.89       41.26     21.08 o
   0  12  16      123.55      208.82     43.81 o
   1   1  17     1537.88     1836.14     30.50 o
   2   1  17        1.23        1.93      6.42 o
   3   1  17      125.16      144.73      9.04 o
   4   1  17     2466.99     2528.00     38.87 o
   5   1  17      618.95      693.92     25.50 o
   6   1  17     2410.40     2353.88     37.68 o
   7   1  17     1550.31     1752.92     36.22 o
   8   1  17     6723.76     6962.71     92.09 o
   9   1  17        6.46       33.78      9.74 o
  10   1  17     1995.58     1983.38     38.04 o
  11   1  17        4.83       18.28     11.11 o
  12   1  17       17.21       -6.28     12.42 o
  13   1  17      274.11      237.16     22.17 o
  14   1  17       36.58       51.91     18.06 o
  15   1  17       48.46       51.71     18.92 o
  16   1  17      217.42      244.12     27.21 o
  17   1  17        0.51      -12.62     18.54 o
   0   2  17     1761.55     1800.37     42.45 o
   1   2  17      129.78      195.44      9.84 o
   2   2  17       27.69       59.47      8.20 o
   3   2  17     5666.65     5351.74     71.59 o
   4   2  17     3177.25     3216.38     46.97 o
   5   2  17       58.89      113.89      9.85 o
   6   2  17       19.25       15.11      7.68 o
   7   2  17     1138.27     1099.96     24.77 o
   8   2  17        0.67       -2.06      8.78 o
   9   2  17       94.13      109.17     15.60 o
  10   2  17     2776.73     2688.95     52.05 o
  11   2  17       26.61       20.24     12.40 o
  12   2  17       14.27       10.55     12.16 o
  13   2  17      112.55      101.30     16.48 o
  14   2  17       46.47       35.85     17.01 o
  15   2  17       29.90       29.45     18.27 o
  16   2  17       59.56       65.10     20.19 o
  17   2  17       73.30       95.24     22.58 o
   1   3  17     1942.44     2047.86     51.99 o
   2   3  17        0.02        5.17      6.31 o
   3   3  17      559.29      560.31     17.55 o
   4   3  17       52.84       54.24      9.18 o
   5   3  17     1875.89     1808.18     30.84 o
   6   3  17     2060.48     1930.88     35.66 o
   7   3  17       45.61       29.95     10.50 o
   8   3  17      525.65      468.97     19.57 o
   9   3  17      249.55      317.23     21.26 o
  10   3  17      220.54      222.99     17.02 o
  11   3  17      419.65      438.50     21.17 o
  12   3  17     1043.03      989.77     30.50 o
  13   3  17      280.43      259.25     20.06 o
  14   3  17        2.91       11.34     24.19 o
  15   3  17       13.00       17.64     17.59 o
  16   3  17       74.18       36.11     19.94 o
  17   3  17       16.66       -1.08     19.13 o
   0   4  17    12341.67    12072.17    211.33 o
   1   4  17      241.40      213.77     10.50 o
   2   4  17      809.86      859.03     18.96 o
   3   4  17       57.51       70.53      9.75 o
   4   4  17     1103.63     1069.80     23.82 o
   5   4  17      231.55      298.13     18.89 o
   6   4  17     1465.04     1370.21     32.74 o
   7   4  17      223.97      245.08     16.97 o
   8   4  17       34.56       31.17     11.28 o
   9   4  17       33.42       43.45     12.46 o
  10   4  17       94.41      130.12     18.66 o
  11   4  17       21.20       47.19     13.27 o
  12   4  17      430.59      452.21     21.93 o
  13   4  17        7.92       14.45     14.02 o
  14   4  17     1011.82      976.67     35.71 o
  15   4  17       52.09       70.71     24.45 o
  16   4  17      141.96      111.03     22.54 o
   1   5  17        0.06       -0.56      7.86 o
   2   5  17      887.57      914.71     45.18 o
   3   5  17      565.22      512.51     18.77 o
   4   5  17     3306.64     3083.67     54.47 o
   5   5  17     1663.27     1669.44     36.33 o
   6   5  17     3251.47     3114.03     56.20 o
   7   5  17      116.99       94.62     12.73 o
   8   5  17     1549.16     1548.87     36.14 o
   9   5  17       36.44       44.30     13.20 o
  10   5  17       55.53       53.69     12.98 o
  11   5  17       34.35       21.31     16.37 o
  12   5  17      324.95      338.49     20.62 o
  13   5  17       68.81       48.83     15.89 o
  14   5  17      128.29      111.24     17.25 o
  15   5  17        3.63       -2.88     15.98 o
  16   5  17       49.88       65.50     21.53 o
   0   6  17      363.76      417.14     30.22 o
   1   6  17        6.01      -11.55     11.67 o
   2   6  17       22.80        8.00     10.43 o
   3   6  17       15.46       23.94     11.59 o
   4   6  17       91.76       60.99     13.88 o
   5   6  17     2930.14     2902.54     58.62 o
   6   6  17     1485.55     1524.74     34.96 o
   7   6  17      554.61      554.37     21.58 o
   8   6  17      363.01      359.69     18.48 o
   9   6  17       92.43      119.12     14.37 o
  10   6  17       26.57       36.87     12.89 o
  11   6  17       32.29       40.28     18.51 o
  12   6  17       55.83       31.23     18.31 o
  13   6  17       10.58       12.30     14.97 o
  14   6  17       66.80       63.61     17.97 o
  15   6  17      117.92      144.07     21.50 o
   1   7  17      333.15      317.15     24.86 o
   2   7  17        7.06       14.51     12.87 o
   3   7  17       67.68       28.74     16.04 o
   4   7  17        4.34      -12.49     12.49 o
   5   7  17      119.73       75.72     15.14 o
   6   7  17       52.68       59.92     15.42 o
   7   7  17      277.70      266.02     22.97 o
   8   7  17       10.32       15.57     25.44 o
   9   7  17        1.83       20.48     19.12 o
  10   7  17        6.38       18.27     15.57 o
  11   7  17       71.59       48.03     28.15 o
  12   7  17       37.59       13.61     19.78 o
  13   7  17       30.49       36.92     18.40 o
  14   7  17        0.09      -17.78     17.78 o
   0   8  17        0.07       21.61     20.06 o
   1   8  17       15.05        6.45     13.70 o
   2   8  17      341.89      373.58     22.27 o
   3   8  17      817.18      792.28     30.75 o
   4   8  17       48.10       24.76     17.80 o
   5   8  17      161.26      114.00     16.93 o
   6   8  17       80.01       81.04     16.61 o
   7   8  17      214.04      253.12     20.93 o
   8   8  17       25.69       26.16     15.26 o
   9   8  17        2.53       -4.14     14.32 o
  10   8  17        1.37       -1.49     17.61 o
  11   8  17        5.75      -15.60     18.25 o
  12   8  17      145.87      164.60     21.46 o
  13   8  17       97.91      102.37     21.22 o
   1   9  17       69.92       52.08     20.46 o
   2   9  17       84.52       81.93     16.69 o
   3   9  17       87.68       80.38     16.63 o
   4   9  17       92.59       97.12     17.11 o
   5   9  17       72.81       71.02     16.87 o
   6   9  17      366.19      454.40     25.58 o
   7   9  17        0.26      -15.03     15.03 o
   8   9  17      298.93      322.78     27.44 o
   9   9  17        2.30        5.58     16.33 o
  10   9  17      140.65      183.99     21.64 o
  11   9  17       67.09       54.58     19.02 o
   0  10  17     1241.88     1245.53     59.89 o
   1  10  17       23.11       32.86     16.38 o
   2  10  17      384.92      417.39     25.51 o
   3  10  17       87.84       68.70     17.64 o
   4  10  17      591.82      624.78     30.56 o
   5  10  17        0.44      -15.41     15.41 o
   6  10  17       69.04       63.15     20.65 o
   7  10  17        1.16       -6.98     16.74 o
   8  10  17       49.34       12.89     17.06 o
   9  10  17        1.28       29.48     18.31 o
   1  11  17       39.80       24.60     19.16 o
   2  11  17       44.11       53.04     18.14 o
   3  11  17      166.42      191.85     22.06 o
   4  11  17        0.66        3.15     17.25 o
   5  11  17        9.19       -2.51     16.73 o
   6  11  17       69.49      101.41     20.17 o
   0   0  18     6466.31     7817.45    200.93 o
   1   0  18       86.98       85.74     11.92 o
   2   0  18      854.14     1060.38     30.88 o
   3   0  18     1958.40     1961.30     50.55 o
   4   0  18      342.69      319.25     17.57 o
   5   0  18      194.63      190.28     15.06 o
   6   0  18     1051.95     1026.45     32.29 o
   7   0  18     5407.59     5578.95    107.79 o
   8   0  18     1000.97      931.26     31.77 o
   9   0  18       10.58       14.76     12.24 o
  10   0  18      252.28      260.25     22.43 o
  11   0  18       19.22        7.90     15.11 o
  12   0  18      527.45      464.14     36.90 o
  13   0  18      377.79      490.20     39.59 o
  14   0  18      214.55      164.90     30.94 o
  15   0  18      146.49      135.82     30.56 o
  16   0  18       41.04       71.37     30.65 o
  17   0  18        2.51       28.83     28.73 o
   1   1  18     2532.47     2575.06     47.13 o
   2   1  18      825.86      977.97     20.70 o
   3   1  18      573.17      605.24     16.80 o
   4   1  18        0.28       11.51      7.32 o
   5   1  18      635.45      636.85     17.60 o
   6   1  18     1387.34     1398.20     28.65 o
   7   1  18      601.56      547.42     17.09 o
   8   1  18      132.60      187.49     12.47 o
   9   1  18      101.41      105.32     11.75 o
  10   1  18      203.03      189.04     15.02 o
  11   1  18      457.46      502.63     42.81 o
  12   1  18        4.85       -7.30     12.72 o
  13   1  18      205.14      232.79     22.66 o
  14   1  18      273.43      230.32     22.98 o
  15   1  18      168.28      247.47     25.48 o
  16   1  18        7.09       33.27     19.52 o
  17   1  18      112.96      133.19     23.57 o
   0   2  18     4422.26     4918.94     94.45 o
   1   2  18      179.08      156.13     10.22 o
   2   2  18     1893.68     1980.96     32.74 o
   3   2  18        2.84        9.52      7.08 o
   4   2  18      856.33      929.60     29.84 o
   5   2  18     4490.93     4320.53     60.79 o
   6   2  18        3.31        6.66      7.66 o
   7   2  18     2291.87     2322.73     38.22 o
   8   2  18      217.86      216.94     13.66 o
   9   2  18     2875.63     2986.86     55.68 o
  10   2  18      266.10      260.39     16.99 o
  11   2  18        0.49      -11.59     11.59 o
  12   2  18      539.05      515.71     24.70 o
  13   2  18       70.78       68.74     15.75 o
  14   2  18      327.85      350.78     25.91 o
  15   2  18      228.91      295.29     25.97 o
  16   2  18      114.09      127.07     22.14 o
  17   2  18      126.30      135.93     27.14 o
   1   3  18       29.48       30.44      7.52 o
   2   3  18      307.41      299.20     12.85 o
   3   3  18        5.97        3.97      6.77 o
   4   3  18      146.35      164.72     10.68 o
   5   3  18      101.00      126.31     12.97 o
   6   3  18       54.20       44.35     13.66 o
   7   3  18      617.68      558.49     23.07 o
   8   3  18      767.30      670.11     51.97 o
   9   3  18      342.45      317.79     18.24 o
  10   3  18      225.45      259.90     17.91 o
  11   3  18        0.45       11.70     12.59 o
  12   3  18       33.55       33.42     13.50 o
  13   3  18      168.82      173.33     18.47 o
  14   3  18       84.00       79.00     19.57 o
  15   3  18      123.05      137.65     21.95 o
  16   3  18       15.27       22.94     19.44 o
  17   3  18        1.83      -18.27     18.27 o
   0   4  18      649.67      773.24     30.27 o
   1   4  18      448.99      490.43     14.90 o
   2   4  18       14.63       12.99      6.81 o
   3   4  18       10.44       12.97      7.05 o
   4   4  18        6.41       28.92      8.68 o
   5   4  18     3134.86     3192.13     56.42 o
   6   4  18       22.56       25.97     10.83 o
   7   4  18       49.34       34.17     11.35 o
   8   4  18       57.38       61.94     12.55 o
   9   4  18      331.28      416.32     19.88 o
  10   4  18       67.96       90.42     14.51 o
  11   4  18       16.72       37.05     13.26 o
  12   4  18      730.65      674.74     30.47 o
  13   4  18       22.25       39.71     14.72 o
  14   4  18      361.35      428.42     30.12 o
  15   4  18      142.90      178.39     23.06 o
  16   4  18       45.15       60.61     20.96 o
   1   5  18        0.39       -3.08      8.74 o
   2   5  18       71.73       81.74     13.87 o
   3   5  18      412.81      402.62     17.16 o
   4   5  18      631.46      574.53     21.34 o
   5   5  18       37.73       47.52     11.73 o
   6   5  18       45.81       58.07     12.12 o
   7   5  18      920.56      886.99     27.06 o
   8   5  18       34.70       51.13     13.73 o
   9   5  18      313.70      327.71     18.43 o
  10   5  18      329.33      333.85     19.07 o
  11   5  18      382.82      436.33     21.65 o
  12   5  18       19.24       48.74     14.78 o
  13   5  18      264.35      292.11     20.66 o
  14   5  18        2.91       -8.14     16.14 o
  15   5  18       42.51       55.26     20.24 o
   0   6  18        2.70      -14.94     16.91 o
   1   6  18        6.29      -12.44     12.44 o
   2   6  18        4.18        2.36     13.40 o
   3   6  18     1534.79     1364.20     35.44 o
   4   6  18      133.02      110.74     14.34 o
   5   6  18      531.10      572.53     26.98 o
   6   6  18      377.61      374.13     20.17 o
   7   6  18       42.39       54.33     13.38 o
   8   6  18       48.14       53.29     13.90 o
   9   6  18      209.47      239.41     18.30 o
  10   6  18       21.28       52.11     14.71 o
  11   6  18       62.57       44.49     15.34 o
  12   6  18        2.07       -5.65     13.82 o
  13   6  18        1.13      -10.38     16.60 o
  14   6  18        0.01        3.38     16.27 o
  15   6  18       73.79       86.30     21.17 o
   1   7  18     2319.07     2255.68     55.39 o
   2   7  18        0.21        1.29     13.33 o
   3   7  18      206.73      197.39     18.52 o
   4   7  18      222.58      222.44     18.96 o
   5   7  18       67.85       31.77     15.04 o
   6   7  18      685.57      712.90     36.99 o
   7   7  18       60.87       74.47     16.22 o
   8   7  18      305.62      307.61     21.79 o
   9   7  18      453.47      445.35     26.03 o
  10   7  18      248.68      289.13     23.74 o
  11   7  18      663.05      726.13     61.98 o
  12   7  18       27.63       48.37     18.21 o
  13   7  18      131.30      189.55     22.84 o
  14   7  18        3.55        5.52     18.65 o
   0   8  18      134.32      127.24     24.16 o
   1   8  18       73.23       94.46     16.59 o
   2   8  18       48.20       46.93     15.81 o
   3   8  18      102.65       95.13     17.11 o
   4   8  18        1.21       -1.39     14.51 o
   5   8  18       37.84       35.66     14.64 o
   6   8  18        1.81       -4.74     14.37 o
   7   8  18        3.11        6.00     17.85 o
   8   8  18        0.21        8.63     16.38 o
   9   8  18      177.04      150.85     20.28 o
  10   8  18       44.79       61.34     19.98 o
  11   8  18        3.70       -1.14     20.29 o
  12   8  18        1.71        7.16     17.65 o
   1   9  18        7.11        0.65     14.66 o
   2   9  18       85.51      106.26     17.86 o
   3   9  18       18.03       28.86     15.59 o
   4   9  18       22.83       46.75     16.20 o
   5   9  18        0.81        5.46     15.38 o
   6   9  18      121.42      122.25     19.41 o
   7   9  18       29.07       26.84     20.26 o
   8   9  18       11.35      -15.69     15.69 o
   9   9  18       33.29       44.05     18.21 o
  10   9  18       15.97        5.70     17.25 o
  11   9  18        8.16       28.60     18.69 o
   0  10  18      252.93      323.56     51.88 o
   1  10  18       11.94        9.38     16.59 o
   2  10  18      112.60      160.05     20.58 o
   3  10  18      281.15      322.80     27.79 o
   4  10  18      119.97      153.22     20.49 o
   5  10  18       21.39        9.09     19.49 o
   6  10  18       25.70       33.59     17.72 o
   7  10  18      272.43      398.97     36.11 o
   8  10  18       39.15       26.10     20.76 o
   9  10  18       11.40      -21.96     21.96 o
   1  11  18       66.40       75.69     18.81 o
   2  11  18        0.54      -12.35     16.34 o
   3  11  18       35.56       45.71     23.13 o
   4  11  18       20.27       12.95     17.93 o
   5  11  18        2.71        7.78     17.98 o
   1   1  19     4077.44     4027.28     56.90 o
   2   1  19      445.76      481.63     14.92 o
   3   1  19     2366.65     2405.39     38.38 o
   4   1  19     1568.12     1640.72     29.71 o
   5   1  19     1658.92     1620.67     29.75 o
   6   1  19      553.80      538.15     19.94 o
   7   1  19      110.75       62.67     10.52 o
   8   1  19      114.20      102.15     12.12 o
   9   1  19      322.88      332.99     15.80 o
  10   1  19      153.85      175.88     19.47 o
  11   1  19     1292.92     1229.00     35.99 o
  12   1  19        2.38        4.78     15.14 o
  13   1  19      610.35      632.72     31.32 o
  14   1  19       58.22       52.36     19.31 o
  15   1  19      266.23      280.23     26.77 o
  16   1  19        7.75       26.16     20.17 o
  17   1  19        2.39      -17.90     17.90 o
   0   2  19     1441.10     1493.95     40.41 o
   1   2  19      161.75      180.40     10.39 o
   2   2  19       10.48       21.85      7.45 o
   3   2  19     1625.04     1762.69     30.81 o
   4   2  19      274.95      207.84     11.38 o
   5   2  19        5.41        7.65      7.74 o
   6   2  19     1000.03      921.52     21.84 o
   7   2  19      154.29      165.52     13.35 o
   8   2  19      281.44      261.80     14.60 o
   9   2  19      165.48      177.11     18.35 o
  10   2  19     1242.94     1278.87     64.80 o
  11   2  19       10.95       30.50     12.78 o
  12   2  19      157.77      169.07     17.96 o
  13   2  19       47.58       72.99     18.81 o
  14   2  19      202.00      261.86     24.38 o
  15   2  19       33.13        6.70     18.92 o
  16   2  19       13.66       47.31     20.29 o
  17   2  19       16.61       -6.85     26.02 o
   1   3  19      259.78      331.88     13.56 o
   2   3  19     1229.34     1226.92     24.25 o
   3   3  19      276.49      236.44     11.49 o
   4   3  19     2728.72     2661.72     41.62 o
   5   3  19        0.04        5.45      8.65 o
   6   3  19     2682.69     2586.64     44.99 o
   7   3  19      546.02      533.12     21.14 o
   8   3  19     1081.93      978.45     28.64 o
   9   3  19     2084.15     1909.08     42.07 o
  10   3  19       80.01      111.74     15.06 o
  11   3  19       78.07       92.82     14.31 o
  12   3  19       73.58       93.51     15.08 o
  13   3  19      849.87      937.27     36.36 o
  14   3  19       53.95       40.76     18.73 o
  15   3  19        4.57       -0.52     18.21 o
  16   3  19      117.25      119.84     23.03 o
   0   4  19     1573.03     1535.75     39.46 o
   1   4  19     1593.88     1511.83     27.67 o
   2   4  19       46.95       77.38      8.63 o
   3   4  19     1951.45     1984.59     36.43 o
   4   4  19      147.79      148.70     11.78 o
   5   4  19     2634.54     2638.66     49.93 o
   6   4  19      361.97      414.39     18.93 o
   7   4  19      188.10      220.80     18.93 o
   8   4  19        4.83        4.86     11.37 o
   9   4  19      507.39      527.08     22.33 o
  10   4  19      431.78      521.92     22.51 o
  11   4  19      221.27      200.45     17.69 o
  12   4  19     1077.85     1005.58     41.23 o
  13   4  19      108.91      110.53     18.25 o
  14   4  19     1485.42     1550.65     50.54 o
  15   4  19       92.95       93.67     21.10 o
  16   4  19        0.15        1.86     23.35 o
   1   5  19       26.92       10.82     10.38 o
   2   5  19      607.47      599.50     20.52 o
   3   5  19      185.44      166.56     14.50 o
   4   5  19      369.35      372.79     19.51 o
   5   5  19        7.19       -6.65     11.57 o
   6   5  19      508.89      509.90     22.74 o
   7   5  19       50.28       42.87     12.07 o
   8   5  19        5.75       15.96     11.63 o
   9   5  19       21.54       25.48     13.16 o
  10   5  19        0.01       12.96     12.95 o
  11   5  19      142.53      191.32     17.41 o
  12   5  19        4.94        2.09     14.09 o
  13   5  19      260.48      346.24     39.99 o
  14   5  19       33.84      107.28     29.13 o
  15   5  19      219.63      249.98     30.22 o
   0   6  19     1011.31      932.02     46.85 o
   1   6  19      723.23      727.82     29.97 o
   2   6  19      396.29      394.42     22.61 o
   3   6  19      946.96      889.73     28.76 o
   4   6  19      151.24      155.13     18.94 o
   5   6  19       21.46       29.67     12.77 o
   6   6  19       36.51       17.79     12.52 o
   7   6  19       13.56        9.82     12.68 o
   8   6  19      259.55      283.51     19.53 o
   9   6  19      118.29      170.97     17.72 o
  10   6  19      139.44      142.80     17.59 o
  11   6  19       52.99       43.70     15.72 o
  12   6  19      114.68      129.70     18.44 o
  13   6  19       25.48       35.18     17.04 o
  14   6  19       31.82        1.56     18.56 o
   1   7  19       68.81       62.78     15.24 o
   2   7  19        5.07        5.70     13.96 o
   3   7  19       62.93       55.20     15.34 o
   4   7  19        3.78       35.63     14.48 o
   5   7  19       63.23       84.25     16.33 o
   6   7  19       40.63       56.89     15.67 o
   7   7  19       12.93       -5.61     14.01 o
   8   7  19        9.99       -3.37     15.44 o
   9   7  19       12.63       -0.29     15.32 o
  10   7  19        0.17        8.97     16.16 o
  11   7  19        1.64       17.81     17.25 o
  12   7  19       91.94       82.94     19.59 o
  13   7  19       92.70       77.76     20.69 o
   0   8  19     1240.00     1204.81    115.65 o
   1   8  19       59.72       43.22     16.05 o
   2   8  19       84.41       48.37     16.16 o
   3   8  19      738.80      713.94     31.08 o
   4   8  19      404.03      438.69     26.95 o
   5   8  19      120.17      142.71     18.67 o
   6   8  19       30.01       37.57     16.45 o
   7   8  19        7.94        7.29     15.78 o
   8   8  19       48.87       80.99     18.26 o
   9   8  19        4.50        5.47     16.43 o
  10   8  19       92.59      112.42     20.34 o
  11   8  19       86.73       51.26     19.36 o
  12   8  19        9.30      -15.04     19.62 o
   1   9  19      401.46      444.21     25.83 o
   2   9  19      139.66      191.20     20.40 o
   3   9  19       14.33       13.11     15.53 o
   4   9  19      288.58      282.82     25.16 o
   5   9  19       18.41       47.31     17.07 o
   6   9  19       82.49       77.93     18.32 o
   7   9  19        2.30      -14.63     15.73 o
   8   9  19       10.81        5.64     16.77 o
   9   9  19       49.80       36.31     22.53 o
  10   9  19       11.87       -6.59     17.96 o
   0  10  19      197.74      187.13     60.02 o
   1  10  19      273.14      269.62     24.04 o
   2  10  19       52.99       92.97     23.33 o
   3  10  19       50.78       57.45     18.88 o
   4  10  19       35.30       45.38     18.43 o
   5  10  19      151.98      179.13     21.70 o
   6  10  19       53.27       54.82     19.47 o
   7  10  19        2.95        2.20     17.61 o
   8  10  19       60.42       55.26     21.99 o
   1  11  19        0.17        3.88     19.49 o
   2  11  19        6.50       17.38     18.13 o
   3  11  19       19.87        0.85     17.28 o
   4  11  19       56.53       50.40     19.68 o
   0   0  20     2407.59     2648.15     82.86 o
   1   0  20       15.84        6.83     10.27 o
   2   0  20     1892.67     1806.56     44.66 o
   3   0  20      807.17      830.82     28.66 o
   4   0  20     5788.89     5545.31    107.23 o
   5   0  20    12036.99    11970.57    213.32 o
   6   0  20       28.63       50.91     13.95 o
   7   0  20     5568.43     5293.04    104.47 o
   8   0  20      211.91      237.20     18.74 o
   9   0  20     1748.36     1804.27     55.88 o
  10   0  20       15.79      -13.43     15.10 o
  11   0  20       19.72       17.63     24.94 o
  12   0  20       29.43       22.62     22.82 o
  13   0  20      168.16      141.87     31.79 o
  14   0  20      291.77      235.92     40.45 o
  15   0  20     1203.01     1209.92     65.51 o
  16   0  20       32.80       54.37     29.42 o
  17   0  20      222.79      157.91     53.63 o
   1   1  20      575.28      642.47     18.61 o
   2   1  20       17.51       10.99      7.52 o
   3   1  20      266.45      246.88     12.22 o
   4   1  20      113.01       94.31      9.80 o
   5   1  20       55.38       53.48      9.40 o
   6   1  20     1896.45     1899.00     48.10 o
   7   1  20        5.15       -1.43     12.26 o
   8   1  20       54.57       47.67     10.63 o
   9   1  20        0.19       -9.53      9.53 o
  10   1  20       21.67        5.37     11.32 o
  11   1  20       41.42       21.85     13.60 o
  12   1  20        0.25        9.77     15.67 o
  13   1  20      251.81      277.29     24.62 o
  14   1  20       24.64        9.84     18.69 o
  15   1  20        0.80      -11.72     18.72 o
  16   1  20       19.17       20.55     32.38 o
   0   2  20     3613.46     3520.43     73.11 o
   1   2  20      153.25      121.33      9.75 o
   2   2  20       11.49       15.24      7.53 o
   3   2  20       15.04       11.90      7.67 o
   4   2  20      476.80      527.00     18.40 o
   5   2  20     1876.56     1944.79     34.06 o
   6   2  20     2661.66     2679.56     43.08 o
   7   2  20     1052.43     1021.28     25.82 o
   8   2  20        5.68      -10.53     10.53 o
   9   2  20      294.45      274.95     17.62 o
  10   2  20      263.37      303.95     18.24 o
  11   2  20      112.89       73.54     14.12 o
  12   2  20       51.75       36.92     14.59 o
  13   2  20        1.91        5.92     17.00 o
  14   2  20      270.92      314.29     46.46 o
  15   2  20        0.02        8.05     18.26 o
  16   2  20       11.73       23.58     20.11 o
   1   3  20      240.44      211.62     11.23 o
   2   3  20      366.93      377.41     13.69 o
   3   3  20      534.81      592.54     17.57 o
   4   3  20      871.45      907.85     21.72 o
   5   3  20      746.16      678.30     24.73 o
   6   3  20      225.86      260.54     16.64 o
   7   3  20       87.87      116.50     13.72 o
   8   3  20       10.62       27.63     13.34 o
   9   3  20      532.01      521.66     22.61 o
  10   3  20       51.69       43.89     13.31 o
  11   3  20      472.02      436.77     21.44 o
  12   3  20       21.23       13.55     14.87 o
  13   3  20       31.21       30.27     16.36 o
  14   3  20       49.79       58.28     20.21 o
  15   3  20        3.32       26.19     19.91 o
  16   3  20       14.39       36.22     20.98 o
   0   4  20       63.01       44.51     11.60 o
   1   4  20       27.39       21.06      8.02 o
   2   4  20      522.87      515.31     17.62 o
   3   4  20      561.57      525.55     18.24 o
   4   4  20       32.97       26.15      9.65 o
   5   4  20      115.63       99.52     12.88 o
   6   4  20      500.69      548.76     21.42 o
   7   4  20      327.97      318.07     19.81 o
   8   4  20      201.36      216.64     16.26 o
   9   4  20       34.65       16.78     12.44 o
  10   4  20       35.86       29.07     13.37 o
  11   4  20        1.01        1.81     13.08 o
  12   4  20      193.98      175.32     18.05 o
  13   4  20       86.20       80.02     18.40 o
  14   4  20      217.50      290.46     23.99 o
  15   4  20       13.16       -1.65     28.52 o
   1   5  20        4.59        7.23     10.07 o
   2   5  20        5.89        5.97     11.21 o
   3   5  20     1751.50     1799.10     38.64 o
   4   5  20       85.05       94.29     17.51 o
   5   5  20      250.36      267.11     16.45 o
   6   5  20       27.09       21.28     11.52 o
   7   5  20      149.60      152.01     14.59 o
   8   5  20      175.12      144.29     14.97 o
   9   5  20      748.47      784.89     27.15 o
  10   5  20      106.00       87.62     18.43 o
  11   5  20       92.01      135.70     16.33 o
  12   5  20       76.11       50.14     15.69 o
  13   5  20      109.42      146.88     18.66 o
  14   5  20       68.52       55.07     18.76 o
  15   5  20        0.93       10.89     25.33 o
   0   6  20     1933.64     1878.49     69.69 o
   1   6  20       14.69       44.14     14.80 o
   2   6  20       37.30       24.61     14.19 o
   3   6  20        2.38        3.16     13.28 o
   4   6  20      417.14      418.62     20.99 o
   5   6  20      597.31      590.88     25.10 o
   6   6  20      198.98      196.93     21.25 o
   7   6  20       63.09       53.97     14.05 o
   8   6  20      316.06      356.69     21.23 o
   9   6  20        1.56        2.35     13.68 o
  10   6  20        2.07       29.94     15.20 o
  11   6  20      121.76      124.43     22.66 o
  12   6  20        0.04       -5.17     15.69 o
  13   6  20       24.19       13.01     17.59 o
  14   6  20      178.88      241.98     25.79 o
   1   7  20       78.57       69.65     15.87 o
   2   7  20       11.08       12.28     14.35 o
   3   7  20       17.49        2.95     15.42 o
   4   7  20       10.59        3.64     14.29 o
   5   7  20       73.48       42.97     15.54 o
   6   7  20       89.58      113.94     19.62 o
   7   7  20       26.85       29.93     16.42 o
   8   7  20       16.37       10.36     15.80 o
   9   7  20       22.89       55.30     18.23 o
  10   7  20       63.11       71.45     19.11 o
  11   7  20       28.20       33.57     19.68 o
  12   7  20       30.60       26.39     18.50 o
  13   7  20       11.37       -9.72     26.28 o
   0   8  20      711.95      633.80     41.80 o
   1   8  20        0.35       -3.65     15.01 o
   2   8  20        2.80        2.74     14.68 o
   3   8  20      125.16      123.15     28.39 o
   4   8  20       27.18       29.54     16.08 o
   5   8  20      345.04      328.15     24.03 o
   6   8  20        0.04       -3.20     14.98 o
   7   8  20      815.21      841.97     35.54 o
   8   8  20       29.57       41.21     16.99 o
   9   8  20       92.46      106.58     20.30 o
  10   8  20       27.67       13.13     22.21 o
  11   8  20        1.15        3.51     18.05 o
   1   9  20      795.04      761.94     35.38 o
   2   9  20       67.64       70.90     18.25 o
   3   9  20      362.91      353.15     25.15 o
   4   9  20        4.64       18.83     16.80 o
   5   9  20       70.23       72.53     18.42 o
   6   9  20        5.95       -0.50     16.85 o
   7   9  20       11.96       12.84     19.10 o
   8   9  20       10.75        4.54     17.61 o
   9   9  20      176.49      215.55     23.79 o
  10   9  20        2.34      -13.58     18.51 o
   0  10  20      168.24      149.94     29.67 o
   1  10  20        7.72       -3.24     16.67 o
   2  10  20      124.64      162.81     21.63 o
   3  10  20      128.93      118.34     20.59 o
   4  10  20      106.96      158.78     21.62 o
   5  10  20      144.28      163.32     22.13 o
   6  10  20       45.00       59.09     20.18 o
   7  10  20        1.38       -5.66     18.19 o
   1  11  20       89.83      150.83     21.58 o
   2  11  20       10.21       23.13     18.39 o
   3  11  20       43.83       48.67     26.16 o
   1   1  21     2162.49     2291.45     37.91 o
   2   1  21      686.09      619.67     18.09 o
   3   1  21     1598.80     1575.31     29.93 o
   4   1  21      558.49      539.90     17.39 o
   5   1  21     1710.40     1688.18     31.60 o
   6   1  21      410.40      416.30     15.67 o
   7   1  21      529.86      519.97     17.55 o
   8   1  21      175.36      218.10     14.00 o
   9   1  21       73.07       43.19     11.16 o
  10   1  21      309.25      282.16     21.97 o
  11   1  21      702.17      670.88     28.23 o
  12   1  21       32.14       32.62     22.61 o
  13   1  21      599.79      532.04     30.16 o
  14   1  21        9.79       24.77     19.05 o
  15   1  21      171.64      158.91     23.70 o
  16   1  21       36.48       16.96     19.95 o
   0   2  21     1098.52     1053.25     32.40 o
   1   2  21      477.74      445.96     15.38 o
   2   2  21     1596.46     1595.91     30.03 o
   3   2  21      232.82      227.52     12.26 o
   4   2  21     1222.97     1082.67     24.18 o
   5   2  21      794.57      796.94     20.98 o
   6   2  21       14.44       -0.04     11.93 o
   7   2  21      144.23      135.73     12.42 o
   8   2  21      453.48      467.09     20.58 o
   9   2  21      733.34      755.59     56.26 o
  10   2  21      365.42      320.21     22.16 o
  11   2  21       43.07       66.97     15.62 o
  12   2  21       46.08       82.67     16.88 o
  13   2  21       68.36       59.20     19.46 o
  14   2  21       49.20       75.84     20.64 o
  15   2  21       37.91       69.13     21.16 o
  16   2  21        8.93       -8.93     19.25 o
   1   3  21     1586.09     1537.90     28.95 o
   2   3  21      154.62      164.09     11.90 o
   3   3  21      168.58      138.99     11.03 o
   4   3  21     2577.26     2380.25     42.94 o
   5   3  21      207.10      173.73     14.03 o
   6   3  21     1815.06     1701.42     38.58 o
   7   3  21       11.73       30.59     12.16 o
   8   3  21     3441.48     3201.02     60.26 o
   9   3  21        5.89       -1.12     13.45 o
  10   3  21       24.43       17.59     13.09 o
  11   3  21      259.43      323.86     20.13 o
  12   3  21        1.70        2.85     14.73 o
  13   3  21      213.45      249.25     22.45 o
  14   3  21      412.20      490.41     31.14 o
  15   3  21      251.31      274.93     29.36 o
   0   4  21     2782.72     2719.82     60.88 o
   1   4  21      170.07      163.94     12.30 o
   2   4  21     4933.33     4558.24     69.81 o
   3   4  21     2397.77     2378.24     42.68 o
   4   4  21      171.73      163.82     14.65 o
   5   4  21       73.88       53.97     15.29 o
   6   4  21      118.09      105.85     16.21 o
   7   4  21        6.08       -3.06     15.88 o
   8   4  21      325.14      336.48     22.06 o
   9   4  21      138.43      208.03     17.09 o
  10   4  21      313.36      318.79     20.03 o
  11   4  21      306.45      337.80     20.88 o
  12   4  21      135.67       99.92     16.55 o
  13   4  21       16.12       51.20     18.96 o
  14   4  21        4.00        7.57     19.53 o
  15   4  21       15.06       -3.67     18.25 o
   1   5  21     1674.06     1522.45     38.81 o
   2   5  21      503.26      444.21     22.08 o
   3   5  21      167.61      165.99     15.62 o
   4   5  21      657.75      687.36     30.56 o
   5   5  21        8.21       12.31     11.60 o
   6   5  21       37.65       -2.52     11.05 o
   7   5  21        3.46        2.16     11.18 o
   8   5  21       53.24       55.36     13.79 o
   9   5  21       49.86       64.56     14.86 o
  10   5  21      348.62      304.30     20.39 o
  11   5  21       84.69       65.08     15.63 o
  12   5  21      226.51      216.37     26.65 o
  13   5  21       24.07       17.15     16.60 o
  14   5  21        0.12      -16.00     16.00 o
   0   6  21       21.13       51.03     21.98 o
   1   6  21      154.59      108.18     17.34 o
   2   6  21      138.88      136.57     20.33 o
   3   6  21      667.82      648.38     29.56 o
   4   6  21      172.50      172.78     19.76 o
   5   6  21      239.87      203.60     17.78 o
   6   6  21        1.55       -7.76     13.36 o
   7   6  21      440.58      456.70     23.16 o
   8   6  21      407.69      443.74     30.06 o
   9   6  21        2.10        8.55     14.43 o
  10   6  21      292.08      294.09     22.06 o
  11   6  21        2.88       16.08     15.05 o
  12   6  21      162.19      159.01     20.25 o
  13   6  21       12.62       17.69     17.44 o
   1   7  21        8.90       -7.17     14.13 o
   2   7  21       73.81       55.28     15.92 o
   3   7  21       15.62       20.38     15.10 o
   4   7  21      117.66      129.08     18.83 o
   5   7  21       16.25       25.65     15.39 o
   6   7  21        0.01       -3.56     14.72 o
   7   7  21      119.63      100.82     18.67 o
   8   7  21       21.09       10.11     15.93 o
   9   7  21        8.32       13.87     16.79 o
  10   7  21       45.41       34.25     17.91 o
  11   7  21        6.44       21.06     18.04 o
  12   7  21        0.01        7.97     18.80 o
   0   8  21       61.84       79.86     25.28 o
   1   8  21      299.31      325.15     23.59 o
   2   8  21      113.77      113.82     18.61 o
   3   8  21        4.76      -13.57     15.12 o
   4   8  21      128.21      113.83     19.23 o
   5   8  21      175.95      177.35     20.86 o
   6   8  21       30.13       35.63     17.38 o
   7   8  21       20.93       -3.59     23.19 o
   8   8  21      396.37      354.38     28.72 o
   9   8  21      205.02      274.62     24.90 o
  10   8  21       73.48       73.47     20.69 o
  11   8  21       47.29       47.32     19.96 o
   1   9  21       50.16       64.76     18.49 o
   2   9  21        5.22       20.92     16.64 o
   3   9  21        4.19        5.47     16.40 o
   4   9  21       24.56       37.79     17.86 o
   5   9  21        1.33       -7.82     17.12 o
   6   9  21       30.96       23.71     17.76 o
   7   9  21       37.72       19.59     18.36 o
   8   9  21       29.34       63.04     19.97 o
   9   9  21       44.91       63.90     20.82 o
   0  10  21       76.96       45.65     25.89 o
   1  10  21        5.49       -8.62     16.61 o
   2  10  21       28.69       34.33     18.51 o
   3  10  21      160.78      130.77     21.50 o
   4  10  21       25.10       43.69     19.56 o
   5  10  21        4.84        8.41     18.59 o
   6  10  21       11.32      -19.73     19.73 o
   0   0  22     5398.63     4926.48    138.52 o
   1   0  22     1053.82     1077.03     35.01 o
   2   0  22     3548.72     3590.33     76.18 o
   3   0  22     3006.01     3059.43     68.05 o
   4   0  22     4633.09     4762.06     96.22 o
   5   0  22        3.22       -8.70     12.15 o
   6   0  22      420.85      412.65     29.64 o
   7   0  22      202.67      223.57     23.46 o
   8   0  22      458.48      401.94     23.47 o
   9   0  22      835.18      947.38     40.48 o
  10   0  22       51.10      119.16     50.40 o
  11   0  22      562.38      543.61     61.64 o
  12   0  22      162.64      156.75     29.86 o
  13   0  22       13.94       23.88     26.89 o
  14   0  22      773.86      842.66     55.47 o
  15   0  22       95.26      156.76     34.74 o
  16   0  22       22.30       35.21     29.63 o
   1   1  22      995.75     1032.80     23.84 o
   2   1  22      757.97      783.41     20.93 o
   3   1  22      294.11      285.26     13.82 o
   4   1  22       57.31       42.72      9.67 o
   5   1  22        1.70        4.83      9.08 o
   6   1  22      303.43      274.52     15.76 o
   7   1  22        5.97       -0.52     10.02 o
   8   1  22       48.04       39.65     11.22 o
   9   1  22       47.19       41.29     12.94 o
  10   1  22        5.36        1.75     13.12 o
  11   1  22      173.72      202.96     18.94 o
  12   1  22        5.32       -2.90     16.62 o
  13   1  22      878.49      905.92     39.82 o
  14   1  22        1.32        0.57     19.16 o
  15   1  22       69.90       61.77     26.06 o
  16   1  22        1.70       -0.29     20.14 o
   0   2  22     1458.58     1394.50     39.24 o
   1   2  22        8.38        0.77      8.12 o
   2   2  22      343.58      363.54     14.64 o
   3   2  22     4020.29     3847.33     57.10 o
   4   2  22        3.00       17.43      9.19 o
   5   2  22      852.24      691.65     19.79 o
   6   2  22        7.08       16.79     10.00 o
   7   2  22     1210.09     1175.60     29.13 o
   8   2  22       16.83       15.10     12.49 o
   9   2  22      485.51      463.92     21.50 o
  10   2  22      119.83      113.56     15.17 o
  11   2  22      104.65      128.97     17.62 o
  12   2  22      491.25      430.41     25.02 o
  13   2  22      157.02      196.16     24.11 o
  14   2  22       31.49       22.00     20.26 o
  15   2  22      162.92      132.88     24.03 o
   1   3  22      507.67      554.91     17.67 o
   2   3  22       99.34      112.17     10.70 o
   3   3  22        0.50       11.32      9.83 o
   4   3  22      476.35      512.12     25.53 o
   5   3  22      302.80      299.71     15.50 o
   6   3  22       29.35       21.72     11.79 o
   7   3  22     1025.80      985.53     29.56 o
   8   3  22        0.14        2.63     12.12 o
   9   3  22       13.64       20.79     13.06 o
  10   3  22        1.91       -6.55     12.62 o
  11   3  22        1.98       -0.63     13.22 o
  12   3  22        0.17        6.19     16.29 o
  13   3  22       25.18        6.48     24.97 o
  14   3  22       40.42       30.97     20.28 o
  15   3  22       70.58       82.44     21.99 o
   0   4  22      832.37      807.82     46.43 o
   1   4  22      426.86      422.17     17.16 o
   2   4  22     1217.54     1250.78     29.16 o
   3   4  22       60.79       70.74     11.04 o
   4   4  22       27.94       29.86     11.74 o
   5   4  22        0.08        1.55     12.85 o
   6   4  22      408.10      353.21     19.06 o
   7   4  22       99.70      130.36     14.72 o
   8   4  22        6.90       35.96     13.55 o
   9   4  22       12.77        1.21     12.87 o
  10   4  22       66.59       71.68     15.26 o
  11   4  22        0.73        2.83     15.29 o
  12   4  22      108.64       91.83     25.94 o
  13   4  22       22.85       18.85     18.09 o
  14   4  22       75.44      116.09     22.71 o
  15   4  22       14.49        1.55     20.22 o
   1   5  22     1700.78     1658.24     40.95 o
   2   5  22       23.98       25.30     12.38 o
   3   5  22       19.79       17.13     12.78 o
   4   5  22     1039.42      967.38     31.53 o
   5   5  22        4.33        0.90     12.74 o
   6   5  22      234.81      235.54     17.23 o
   7   5  22       46.17       27.13     13.15 o
   8   5  22        2.60      -12.27     12.27 o
   9   5  22      601.51      654.37     26.18 o
  10   5  22       35.19       45.93     14.82 o
  11   5  22       16.29       14.13     14.55 o
  12   5  22       52.29       60.34     16.39 o
  13   5  22        4.54       15.50     16.82 o
  14   5  22      258.91      289.34     27.65 o
   0   6  22     1220.81     1203.73     56.28 o
   1   6  22       31.20       18.25     15.02 o
   2   6  22      594.89      546.76     27.23 o
   3   6  22     1490.41     1596.95     47.27 o
   4   6  22      125.80      162.49     23.30 o
   5   6  22       97.71       88.52     17.68 o
   6   6  22      186.30      216.08     29.34 o
   7   6  22      141.31      186.15     18.24 o
   8   6  22       42.32       37.34     15.40 o
   9   6  22       57.29       32.91     15.29 o
  10   6  22       17.38        2.32     15.67 o
  11   6  22       33.26       14.72     16.70 o
  12   6  22        8.07      -14.84     14.84 o
  13   6  22        7.50       16.55     18.38 o
   1   7  22      271.81      290.43     22.76 o
   2   7  22        1.17      -11.41     14.98 o
   3   7  22      406.47      441.70     26.14 o
   4   7  22      190.89      195.55     21.09 o
   5   7  22       57.95       65.77     17.40 o
   6   7  22      209.54      220.56     21.99 o
   7   7  22        4.73      -15.47     15.47 o
   8   7  22        0.29      -10.68     15.93 o
   9   7  22       51.74       61.13     19.32 o
  10   7  22        0.08       17.60     19.71 o
  11   7  22       40.31       35.30     19.00 o
  12   7  22        3.21       28.71     20.09 o
   0   8  22      170.37      228.61     31.47 o
   1   8  22        6.28       13.32     16.04 o
   2   8  22       91.77       98.65     20.89 o
   3   8  22      267.41      243.55     22.75 o
   4   8  22        0.07       -9.85     15.63 o
   5   8  22      175.13      189.53     21.88 o
   6   8  22      148.54      167.64     21.59 o
   7   8  22      229.99      261.53     29.00 o
   8   8  22       51.54       58.02     19.35 o
   9   8  22        1.57        2.25     18.61 o
  10   8  22        6.31      -14.16     18.56 o
   1   9  22       98.12      130.51     20.49 o
   2   9  22       37.68       20.09     18.30 o
   3   9  22       11.08       11.35     17.73 o
   4   9  22       85.59       92.01     19.73 o
   5   9  22        1.44       -7.76     17.90 o
   6   9  22       46.98       93.62     31.84 o
   7   9  22        1.05       18.62     19.36 o
   8   9  22      227.69      329.49     27.34 o
   0  10  22       26.48       32.20     25.33 o
   1  10  22       49.89       48.54     19.00 o
   2  10  22        0.66        7.12     18.04 o
   3  10  22       22.69        1.95     18.24 o
   4  10  22       71.34       97.19     26.42 o
   5  10  22       51.62       71.93     21.06 o
   1   1  23      139.98      185.49     12.38 o
   2   1  23     3337.65     3400.62     52.24 o
   3   1  23      194.31      193.14     12.80 o
   4   1  23     2535.19     2426.85     41.28 o
   5   1  23       35.03       19.48      9.76 o
   6   1  23     2175.21     2180.17     38.90 o
   7   1  23       15.73       -2.77     11.05 o
   8   1  23     1262.63     1217.44     30.37 o
   9   1  23      119.69      100.03     15.86 o
  10   1  23       10.32      -12.79     12.79 o
  11   1  23       17.23        9.57     16.50 o
  12   1  23       97.43       93.39     20.41 o
  13   1  23      195.61      236.51     25.76 o
  14   1  23      597.10      671.54     36.33 o
  15   1  23       56.12       81.09     22.37 o
   0   2  23      115.24      108.61     14.67 o
   1   2  23       28.33       -7.71      8.32 o
   2   2  23     2978.34     3097.16     48.82 o
   3   2  23       47.78       64.41     10.58 o
   4   2  23      436.98      426.58     16.41 o
   5   2  23      298.00      290.48     15.86 o
   6   2  23     1213.66     1251.36     29.91 o
   7   2  23      322.71      338.07     19.31 o
   8   2  23      642.63      679.04     25.24 o
   9   2  23        0.16       -8.26     11.72 o
  10   2  23        7.44       35.01     19.79 o
  11   2  23        7.02      -13.96     13.96 o
  12   2  23       46.48       65.07     31.88 o
  13   2  23        7.47        4.60     19.38 o
  14   2  23      163.17      238.96     26.30 o
  15   2  23        0.05       16.98     20.63 o
   1   3  23       55.76       64.77     10.13 o
   2   3  23      143.51      141.24     11.66 o
   3   3  23      141.10      117.60     12.28 o
   4   3  23        5.54        6.10      9.85 o
   5   3  23        1.34      -10.95     10.95 o
   6   3  23       23.82        0.56     11.70 o
   7   3  23      135.01      163.18     15.79 o
   8   3  23        5.36       -1.68     12.13 o
   9   3  23       27.59        9.88     13.01 o
  10   3  23        1.54      -12.27     12.27 o
  11   3  23      121.13       75.76     17.49 o
  12   3  23       93.40       83.31     18.16 o
  13   3  23        2.90       28.21     19.95 o
  14   3  23       28.15       42.00     20.44 o
  15   3  23       16.42      -17.78     19.29 o
   0   4  23     3038.88     3080.73     80.55 o
   1   4  23        1.88        1.98     10.14 o
   2   4  23     3302.16     3229.24     55.69 o
   3   4  23      298.95      253.87     16.56 o
   4   4  23      178.10      217.05     16.08 o
   5   4  23      192.29      185.24     15.65 o
   6   4  23      296.97      270.10     17.87 o
   7   4  23       78.91      100.79     14.71 o
   8   4  23      591.33      577.45     24.32 o
   9   4  23        6.63        7.93     13.03 o
  10   4  23      308.41      310.94     20.51 o
  11   4  23      133.46      124.23     17.47 o
  12   4  23      456.39      532.98     42.48 o
  13   4  23      314.70      319.62     25.03 o
  14   4  23       24.83       41.90     21.92 o
   1   5  23       15.83       26.01     13.11 o
   2   5  23      688.72      674.78     26.82 o
   3   5  23        6.86       19.56     13.46 o
   4   5  23      268.27      255.23     19.14 o
   5   5  23      130.34      133.06     17.47 o
   6   5  23      341.93      280.01     20.16 o
   7   5  23       26.02       31.19     17.21 o
   8   5  23      516.34      556.79     26.74 o
   9   5  23        7.32       -8.68     13.61 o
  10   5  23      368.19      352.05     23.98 o
  11   5  23        8.50       16.83     16.36 o
  12   5  23       57.64       53.76     18.34 o
  13   5  23        3.94      -11.43     18.55 o
   0   6  23       10.24       -7.90     21.60 o
   1   6  23        5.60      -12.06     14.69 o
   2   6  23       12.24       43.27     16.34 o
   3   6  23       23.01       24.33     15.95 o
   4   6  23        1.57      -14.02     14.02 o
   5   6  23      229.94      235.70     27.55 o
   6   6  23      171.82      160.40     20.55 o
   7   6  23        0.05       -7.12     17.35 o
   8   6  23       19.90       -2.67     16.44 o
   9   6  23       45.79       49.79     18.65 o
  10   6  23        3.24      -15.89     16.70 o
  11   6  23       35.13       22.58     19.48 o
  12   6  23       35.52       54.31     32.32 o
   1   7  23      205.73      235.39     21.96 o
   2   7  23       47.24       53.42     17.34 o
   3   7  23       90.60      124.76     19.67 o
   4   7  23       29.21        8.22     16.33 o
   5   7  23       20.52        6.56     18.07 o
   6   7  23       62.61       76.05     18.15 o
   7   7  23        5.49       -9.92     16.10 o
   8   7  23        8.61       31.60     18.19 o
   9   7  23        6.32      -17.00     17.00 o
  10   7  23       35.93       49.27     19.63 o
  11   7  23       50.31       48.12     20.36 o
   0   8  23      426.84      390.32     37.18 o
   1   8  23       45.94       42.20     17.55 o
   2   8  23        3.94        5.50     16.77 o
   3   8  23        0.73       -2.35     23.69 o
   4   8  23      122.55      142.94     21.06 o
   5   8  23       21.62       24.03     18.56 o
   6   8  23        8.09        6.81     17.57 o
   7   8  23      127.60      106.20     20.70 o
   8   8  23       20.44        8.10     20.72 o
   9   8  23       16.37       10.39     19.03 o
  10   8  23      136.60      128.09     23.64 o
   1   9  23      139.56       94.72     19.90 o
   2   9  23      150.68      172.03     22.92 o
   3   9  23       24.99       26.07     18.60 o
   4   9  23      440.38      462.93     37.83 o
   5   9  23       25.30       42.16     19.80 o
   6   9  23      382.82      385.95     28.70 o
   7   9  23       67.70       58.72     21.67 o
   8   9  23      219.63      311.46     52.08 o
   0  10  23       74.97       43.84     27.98 o
   1  10  23        7.85       30.66     19.18 o
   2  10  23      332.04      382.88     28.86 o
   3  10  23       21.77       10.73     18.63 o
   4  10  23      271.57      279.62     26.76 o
   0   0  24     1417.74     1436.88     59.74 o
   1   0  24      131.54      137.61     17.28 o
   2   0  24        4.30      -10.53     13.41 o
   3   0  24      467.43      427.97     23.99 o
   4   0  24       93.14       80.62     15.90 o
   5   0  24     1257.45     1251.86     39.56 o
   6   0  24      107.97      117.09     16.68 o
   7   0  24      449.45      438.91     25.08 o
   8   0  24       40.72       58.95     18.63 o
   9   0  24      980.91      974.28     42.39 o
  10   0  24      725.70      766.41     48.33 o
  11   0  24      477.78      495.94     42.86 o
  12   0  24      163.77      113.47     31.03 o
  13   0  24        3.38       13.35     34.76 o
  14   0  24       21.45        8.93     27.16 o
  15   0  24        0.04       58.58     36.18 o
   1   1  24      263.25      247.28     13.83 o
   2   1  24       50.03      110.17     14.05 o
   3   1  24       27.03       44.25     10.50 o
   4   1  24      535.14      508.85     18.07 o
   5   1  24      344.76      335.55     15.49 o
   6   1  24      389.31      382.13     17.82 o
   7   1  24      137.32      114.20     13.69 o
   8   1  24      302.98      264.27     18.12 o
   9   1  24      681.76      646.26     27.79 o
  10   1  24        8.36      -10.24     13.94 o
  11   1  24      715.79      720.95     46.61 o
  12   1  24      165.08      146.60     23.03 o
  13   1  24      180.38      194.50     25.24 o
  14   1  24      121.91      176.77     24.83 o
  15   1  24        2.50       28.54     21.40 o
   0   2  24       17.87       -6.86     12.78 o
   1   2  24      203.22      187.78     12.78 o
   2   2  24     1283.33     1309.42     28.52 o
   3   2  24     1397.01     1314.96     28.49 o
   4   2  24     1282.68     1109.85     28.33 o
   5   2  24      939.09      903.91     32.50 o
   6   2  24      365.04      387.47     18.30 o
   7   2  24      191.40      181.03     16.83 o
   8   2  24      184.51      166.69     19.87 o
   9   2  24        0.02      -11.76     11.76 o
  10   2  24       96.48       85.88     16.92 o
  11   2  24       49.50       46.84     16.04 o
  12   2  24      302.61      389.50     29.79 o
  13   2  24      197.04      225.64     25.91 o
  14   2  24      196.15      191.43     28.52 o
  15   2  24       97.95      125.91     25.12 o
   1   3  24       40.94       27.73     10.01 o
   2   3  24      140.27      137.43     12.86 o
   3   3  24       75.35       69.02     11.51 o
   4   3  24      120.62      108.05     12.85 o
   5   3  24       30.63       13.10     12.42 o
   6   3  24       45.45       50.58     13.58 o
   7   3  24       11.35      -11.70     11.70 o
   8   3  24       50.76       33.21     13.53 o
   9   3  24        5.92      -10.39     12.26 o
  10   3  24        1.94        2.48     13.28 o
  11   3  24       62.32       59.99     17.52 o
  12   3  24        7.98       19.42     17.09 o
  13   3  24        7.18       11.89     18.71 o
  14   3  24       97.91       91.82     23.05 o
   0   4  24       91.70       66.36     18.32 o
   1   4  24       23.68       25.18     11.85 o
   2   4  24     2064.63     2057.28     43.95 o
   3   4  24       15.57       25.28     12.45 o
   4   4  24      706.52      602.56     23.76 o
   5   4  24        2.85        9.04     12.32 o
   6   4  24       13.20       -8.61     11.97 o
   7   4  24      136.99      166.73     16.74 o
   8   4  24      328.87      311.84     19.88 o
   9   4  24       44.40       20.98     14.20 o
  10   4  24       26.88       30.09     14.92 o
  11   4  24       41.21       55.62     15.97 o
  12   4  24      108.87      143.89     20.94 o
  13   4  24       23.67       34.77     17.99 o
  14   4  24       19.36       14.55     21.29 o
   1   5  24       46.41        3.11     14.93 o
   2   5  24      560.99      600.65     26.21 o
   3   5  24       99.69       79.92     15.39 o
   4   5  24      248.61      222.66     18.84 o
   5   5  24       70.89       66.06     15.55 o
   6   5  24      135.69      128.69     17.38 o
   7   5  24      124.14      119.71     17.58 o
   8   5  24      102.84      111.20     17.81 o
   9   5  24      366.36      377.68     24.71 o
  10   5  24       57.62       83.12     17.68 o
  11   5  24       17.27       16.55     18.13 o
  12   5  24       98.29       66.50     20.37 o
  13   5  24       86.17       42.44     20.88 o
   0   6  24      464.84      435.57     59.18 o
   1   6  24       53.94       34.49     17.11 o
   2   6  24       65.67       36.86     16.87 o
   3   6  24      576.40      684.00     32.78 o
   4   6  24        7.30       -0.80     15.84 o
   5   6  24      146.76      101.47     18.64 o
   6   6  24       11.34       31.61     17.38 o
   7   6  24      701.46      748.23     39.11 o
   8   6  24        7.49       11.15     18.92 o
   9   6  24      111.83      100.52     20.74 o
  10   6  24      108.19      142.52     22.75 o
  11   6  24       13.25       69.89     20.25 o
  12   6  24        2.36       -5.91     19.67 o
   1   7  24      125.98      124.15     19.83 o
   2   7  24      392.74      300.12     24.40 o
   3   7  24      170.22      164.93     23.61 o
   4   7  24      977.25      931.08     38.20 o
   5   7  24        1.13       -3.69     16.12 o
   6   7  24      322.58      311.15     25.47 o
   7   7  24       24.48       68.20     19.57 o
   8   7  24      306.96      427.60     29.24 o
   9   7  24      164.12      126.38     22.26 o
  10   7  24      145.99      116.06     22.00 o
  11   7  24      108.67      127.12     24.27 o
   0   8  24       36.40       33.00     25.02 o
   1   8  24        1.14        1.06     16.99 o
   2   8  24        5.18       20.93     17.33 o
   3   8  24        8.09       -2.28     17.11 o
   4   8  24      102.86       85.13     20.06 o
   5   8  24       22.75       31.69     19.33 o
   6   8  24       32.08       37.68     18.87 o
   7   8  24       58.42       65.23     21.30 o
   8   8  24       27.24       14.94     18.71 o
   9   8  24        0.08        4.35     20.03 o
   1   9  24        0.02       -3.52     17.47 o
   2   9  24        4.70        5.79     18.02 o
   3   9  24       98.96      113.30     22.01 o
   4   9  24      243.36      241.24     25.15 o
   5   9  24       99.13      100.90     22.32 o
   6   9  24       69.39       79.70     21.61 o
   7   9  24       55.59       87.84     30.46 o
   0  10  24        7.59      -18.89     24.75 o
   1  10  24       34.63       17.19     20.27 o
   2  10  24        4.94       -1.87     18.91 o
   1   1  25     1042.22     1019.71     25.24 o
   2   1  25      634.95      611.99     19.93 o
   3   1  25      566.67      528.60     18.47 o
   4   1  25       33.23       14.92     10.13 o
   5   1  25       36.60       39.40     10.78 o
   6   1  25      883.96      983.08     27.59 o
   7   1  25      189.71      173.23     15.16 o
   8   1  25      341.56      335.62     19.98 o
   9   1  25       71.98       52.38     15.64 o
  10   1  25        0.70      -12.47     14.36 o
  11   1  25        0.21      -17.37     17.37 o
  12   1  25        0.21       -6.79     18.74 o
  13   1  25       36.14       26.03     22.92 o
  14   1  25        6.86       32.74     20.92 o
   0   2  25       40.31       34.64     14.51 o
   1   2  25      122.79      138.33     12.37 o
   2   2  25      163.20      200.63     13.45 o
   3   2  25      413.83      465.42     20.53 o
   4   2  25      204.21      256.46     16.00 o
   5   2  25      880.77      892.67     26.03 o
   6   2  25      560.47      574.53     21.82 o
   7   2  25      367.91      295.75     19.20 o
   8   2  25       10.57        5.06     13.06 o
   9   2  25       39.50       11.58     13.64 o
  10   2  25      360.18      368.79     27.67 o
  11   2  25      303.09      394.31     25.63 o
  12   2  25      581.24      595.65     34.17 o
  13   2  25      123.26       89.69     22.86 o
  14   2  25       82.92       62.43     21.90 o
   1   3  25     1015.89      948.95     30.04 o
   2   3  25     1351.24     1277.96     30.70 o
   3   3  25      210.22      238.81     15.67 o
   4   3  25     1860.01     1787.54     41.26 o
   5   3  25        4.96       19.18     12.83 o
   6   3  25     2867.01     2946.44     58.17 o
   7   3  25       19.30       34.07     14.19 o
   8   3  25      345.03      343.87     27.20 o
   9   3  25        8.23        2.67     13.17 o
  10   3  25      114.10      117.02     17.07 o
  11   3  25       86.73      114.71     19.32 o
  12   3  25       85.22       49.06     19.97 o
  13   3  25       47.06       53.56     21.32 o
  14   3  25        9.33       25.49     20.88 o
   0   4  25      535.57      514.21     30.16 o
   1   4  25      340.20      317.48     18.21 o
   2   4  25       95.16       76.76     15.25 o
   3   4  25      249.15      231.32     19.48 o
   4   4  25      213.95      214.23     17.20 o
   5   4  25      419.39      444.00     21.66 o
   6   4  25      305.99      323.38     19.85 o
   7   4  25      385.05      423.99     22.25 o
   8   4  25       29.83       16.67     14.12 o
   9   4  25       60.79       67.19     15.64 o
  10   4  25        1.18      -14.05     14.05 o
  11   4  25       12.36       17.95     16.98 o
  12   4  25       41.67       49.70     18.89 o
  13   4  25      114.40      139.67     24.23 o
   1   5  25      356.55      335.93     24.66 o
   2   5  25       42.23       75.23     18.00 o
   3   5  25      489.70      462.25     23.89 o
   4   5  25       91.01      105.71     16.33 o
   5   5  25       34.79       25.16     14.78 o
   6   5  25       61.06       30.04     15.84 o
   7   5  25        2.62       -9.32     14.30 o
   8   5  25       12.67      -10.02     14.66 o
   9   5  25       31.93       22.88     16.72 o
  10   5  25        3.81        3.81     16.41 o
  11   5  25       16.96       32.31     17.17 o
  12   5  25       11.64        4.46     19.13 o
   0   6  25      461.71      389.96     36.26 o
   1   6  25       21.45        7.45     16.51 o
   2   6  25      376.65      372.04     25.91 o
   3   6  25        6.34       20.03     17.01 o
   4   6  25      175.02      216.98     22.35 o
   5   6  25       82.49      109.70     19.95 o
   6   6  25        0.91      -15.27     17.05 o
   7   6  25      413.26      430.56     28.34 o
   8   6  25       27.34       18.51     18.18 o
   9   6  25       12.25      -12.67     18.06 o
  10   6  25      328.45      417.89     30.01 o
  11   6  25      190.86      139.04     24.35 o
   1   7  25       20.78        1.85     16.24 o
   2   7  25       50.16       38.12     18.11 o
   3   7  25       37.40       28.99     17.83 o
   4   7  25       37.05       54.73     18.65 o
   5   7  25       13.98        4.06     16.84 o
   6   7  25       18.62       31.43     18.33 o
   7   7  25        0.12       18.62     18.06 o
   8   7  25        6.82       -6.67     17.65 o
   9   7  25        5.54       -6.26     17.57 o
  10   7  25       21.15       30.74     20.78 o
   0   8  25      327.35      288.35     36.57 o
   1   8  25       86.57      100.75     20.73 o
   2   8  25      621.63      595.96     33.85 o
   3   8  25        1.24        8.93     18.15 o
   4   8  25       53.16       66.68     20.37 o
   5   8  25      193.71      201.83     24.13 o
   6   8  25       67.48       88.22     21.29 o
   7   8  25       24.93        1.49     18.62 o
   8   8  25      165.14      229.58     26.19 o
   1   9  25        1.57       15.52     18.89 o
   2   9  25       73.66       95.88     21.31 o
   3   9  25       17.29       16.80     20.55 o
   4   9  25       15.33       28.46     20.14 o
   5   9  25       15.31       27.41     20.22 o
   6   9  25        6.24       39.88     27.88 o
   0   0  26     1164.45     1050.47     52.35 o
   1   0  26     1261.00     1263.40     40.59 o
   2   0  26       66.67       65.02     17.13 o
   3   0  26     2878.94     2676.84     64.83 o
   4   0  26      103.99       77.35     17.16 o
   5   0  26     2031.18     1997.55     54.21 o
   6   0  26        5.19        7.27     15.14 o
   7   0  26     2005.91     1756.35     58.50 o
   8   0  26       89.24      127.45     21.97 o
   9   0  26      508.30      490.57     41.58 o
  10   0  26       76.89       43.49     27.01 o
  11   0  26       35.50       18.12     27.60 o
  12   0  26      707.10      765.55     52.59 o
  13   0  26      187.92      222.41     37.32 o
  14   0  26       92.44       40.26     29.84 o
   1   1  26     2449.86     2401.59     42.50 o
   2   1  26       12.59       30.15     10.75 o
   3   1  26        1.67        2.14     10.16 o
   4   1  26      157.81      129.97     13.12 o
   5   1  26        2.67      -10.70     10.70 o
   6   1  26        8.88        7.46     11.49 o
   7   1  26       13.15        4.06     11.66 o
   8   1  26      148.18      160.39     18.54 o
   9   1  26        5.47      -13.80     13.80 o
  10   1  26        0.36       -1.78     16.54 o
  11   1  26      201.26      202.99     24.41 o
  12   1  26       35.91        2.56     19.49 o
  13   1  26        7.89       -9.00     20.07 o
  14   1  26        7.02       27.71     21.29 o
   0   2  26      410.91      347.47     23.09 o
   1   2  26       20.86       26.54     10.70 o
   2   2  26       53.93       73.61     11.72 o
   3   2  26      624.83      639.51     22.74 o
   4   2  26        1.96       -3.70     10.79 o
   5   2  26      489.49      478.47     20.17 o
   6   2  26       96.97       99.68     15.68 o
   7   2  26      202.09      162.17     16.96 o
   8   2  26        8.39       -5.69     12.67 o
   9   2  26       58.29       39.52     16.13 o
  10   2  26      145.37      208.28     21.22 o
  11   2  26       10.91       14.56     19.39 o
  12   2  26        0.28      -18.50     18.50 o
  13   2  26        1.94      -18.14     18.14 o
  14   2  26       28.74       -2.12     20.87 o
   1   3  26      271.12      262.82     17.09 o
   2   3  26     1087.80     1093.52     28.97 o
   3   3  26      254.09      267.90     21.74 o
   4   3  26      318.67      383.40     20.57 o
   5   3  26      126.56      130.81     16.21 o
   6   3  26        8.36       37.13     14.37 o
   7   3  26       24.19       19.95     13.84 o
   8   3  26       29.98       50.32     14.58 o
   9   3  26       28.67       -4.00     13.62 o
  10   3  26       87.95       46.96     17.73 o
  11   3  26      140.72      141.91     20.58 o
  12   3  26        3.52        0.09     18.89 o
  13   3  26      259.87      257.14     27.49 o
   0   4  26      215.98      247.36     23.86 o
   1   4  26        6.01        1.09     14.14 o
   2   4  26       91.66       91.30     20.66 o
   3   4  26       10.83       36.69     15.09 o
   4   4  26      538.00      473.44     24.60 o
   5   4  26      135.54      125.54     16.39 o
   6   4  26      427.30      468.74     23.32 o
   7   4  26       14.45      -12.92     12.92 o
   8   4  26        5.71       12.91     13.99 o
   9   4  26        2.21       -5.76     14.01 o
  10   4  26      140.94      142.30     18.43 o
  11   4  26       24.38       24.33     17.77 o
  12   4  26       67.75       63.61     19.45 o
  13   4  26        4.44      -15.94     20.57 o
   1   5  26      413.47      444.63     27.65 o
   2   5  26     1133.34     1030.59     39.38 o
   3   5  26      206.64      273.36     23.92 o
   4   5  26      889.43      884.74     32.73 o
   5   5  26      419.04      407.55     24.17 o
   6   5  26      159.41      133.99     18.14 o
   7   5  26       16.60       23.93     17.55 o
   8   5  26       35.24       20.32     16.30 o
   9   5  26      130.38      160.18     20.32 o
  10   5  26      207.36      247.82     23.64 o
  11   5  26      357.10      415.55     27.42 o
  12   5  26      130.99       99.40     22.72 o
   0   6  26       16.03       31.21     25.47 o
   1   6  26       10.11       16.29     16.78 o
   2   6  26      199.27      202.56     21.73 o
   3   6  26        6.71      -12.87     16.44 o
   4   6  26       94.20       87.15     19.51 o
   5   6  26      238.78      297.70     25.43 o
   6   6  26        6.80       -1.27     19.40 o
   7   6  26      358.26      315.13     26.65 o
   8   6  26       21.94       30.54     19.50 o
   9   6  26       29.87       50.88     20.75 o
  10   6  26       30.94       47.97     31.50 o
  11   6  26       19.73       -3.64     19.48 o
   1   7  26      137.07      109.52     20.64 o
   2   7  26       63.18       47.03     18.41 o
   3   7  26       38.51       25.72     19.42 o
   4   7  26        1.50       -3.21     20.09 o
   5   7  26       29.08       35.84     19.81 o
   6   7  26       62.60       17.82     20.73 o
   7   7  26        5.25       -6.70     17.88 o
   8   7  26       93.52       56.09     21.48 o
   9   7  26        0.25       20.00     20.35 o
   0   8  26       53.63       59.27     28.07 o
   1   8  26       33.17       22.23     18.56 o
   2   8  26       15.58       21.56     19.54 o
   3   8  26       44.26       28.96     19.58 o
   4   8  26        2.38      -20.30     20.30 o
   5   8  26      480.00      567.44     35.83 o
   6   8  26       37.52       25.77     19.89 o
   7   8  26       63.72       63.61     21.84 o
   1   9  26      295.80      326.48     27.74 o
   2   9  26       62.75       81.31     21.16 o
   3   9  26      288.50      297.10     27.49 o
   4   9  26        0.13       19.96     20.50 o
   1   1  27     1448.67     1483.73     32.52 o
   2   1  27      307.66      274.06     18.29 o
   3   1  27      592.00      561.74     20.21 o
   4   1  27        0.41      -11.03     11.03 o
   5   1  27       44.46       33.06     12.14 o
   6   1  27      604.54      600.90     22.71 o
   7   1  27      242.87      209.31     17.95 o
   8   1  27      393.52      372.68     23.74 o
   9   1  27      253.75      281.44     21.95 o
  10   1  27        8.90        1.73     28.98 o
  11   1  27      435.43      459.79     31.42 o
  12   1  27       13.26        4.03     19.76 o
  13   1  27      166.63      156.83     24.22 o
   0   2  27      208.23      245.98     22.21 o
   1   2  27       60.20       41.96     11.34 o
   2   2  27        2.70        2.68     11.59 o
   3   2  27      892.53      970.97     27.70 o
   4   2  27       17.87       -5.02     11.31 o
   5   2  27        0.51       14.47     11.72 o
   6   2  27      184.29      212.54     18.64 o
   7   2  27      172.57      240.17     18.80 o
   8   2  27       81.20       87.86     16.31 o
   9   2  27        3.83       -4.58     15.73 o
  10   2  27      339.58      389.14     26.14 o
  11   2  27      189.89      218.29     25.03 o
  12   2  27       24.13        2.07     19.17 o
  13   2  27        3.10       23.99     20.55 o
   1   3  27        1.49       -8.04     11.87 o
   2   3  27      276.85      228.12     15.64 o
   3   3  27      179.16      155.64     16.70 o
   4   3  27       94.77      108.43     15.79 o
   5   3  27       21.51       34.82     14.43 o
   6   3  27      215.07      232.93     18.70 o
   7   3  27       39.37       42.74     15.12 o
   8   3  27      124.45      144.96     18.08 o
   9   3  27      121.71      100.59     17.61 o
  10   3  27       73.47       68.85     18.56 o
  11   3  27      253.80      295.31     35.67 o
  12   3  27       87.67       87.00     22.46 o
  13   3  27       14.29      -17.53     19.87 o
   0   4  27     1368.25     1408.27     65.47 o
   1   4  27      165.58      207.06     23.08 o
   2   4  27       83.03       55.55     19.86 o
   3   4  27     1400.39     1399.39     48.82 o
   4   4  27      246.05      257.25     21.06 o
   5   4  27     1663.29     1685.26     46.19 o
   6   4  27       16.91       37.37     16.00 o
   7   4  27      162.58      207.56     20.57 o
   8   4  27       17.51       31.81     15.01 o
   9   4  27      156.96      168.11     22.30 o
  10   4  27       93.35      140.13     18.75 o
  11   4  27        5.19       11.38     17.06 o
  12   4  27      155.29      104.78     22.97 o
   1   5  27       43.72       12.04     17.37 o
   2   5  27       58.51       72.82     18.50 o
   3   5  27        4.15       17.06     27.94 o
   4   5  27      351.35      315.87     25.68 o
   5   5  27       85.62      105.83     20.61 o
   6   5  27      987.64      840.75     33.45 o
   7   5  27       10.06        9.11     16.17 o
   8   5  27      225.91      239.49     22.23 o
   9   5  27       83.96      102.04     20.22 o
  10   5  27       44.97       81.81     19.64 o
  11   5  27      170.90      153.72     24.06 o
   0   6  27        1.98      -14.36     23.01 o
   1   6  27       40.66       24.46     23.57 o
   2   6  27        0.13      -15.69     15.69 o
   3   6  27      118.75      104.48     20.53 o
   4   6  27       11.58      -15.64     15.64 o
   5   6  27      433.78      460.77     30.20 o
   6   6  27       20.45       37.91     19.72 o
   7   6  27       40.04       38.74     19.58 o
   8   6  27       32.27       15.62     19.44 o
   9   6  27       49.74       77.69     22.82 o
  10   6  27       11.91       16.04     20.15 o
   1   7  27       24.24       59.59     19.97 o
   2   7  27       40.44        5.94     28.03 o
   3   7  27        7.39      -21.57     22.53 o
   4   7  27       69.67       91.83     21.49 o
   5   7  27        1.90       -4.25     18.84 o
   6   7  27       12.45       36.67     18.71 o
   7   7  27       10.05       11.32     19.39 o
   8   7  27        0.37        4.36     19.44 o
   0   8  27        3.61       10.51     26.48 o
   1   8  27       53.34       48.84     20.77 o
   2   8  27       56.57       74.83     21.54 o
   3   8  27        1.54        1.86     24.17 o
   4   8  27        0.63       -5.26     19.12 o
   5   8  27        6.56       26.98     20.85 o
   6   8  27       87.89      120.27     23.77 o
   1   9  27       65.04       76.64     22.44 o
   2   9  27       17.02       17.39     26.62 o
   0   0  28      549.66      586.46     52.33 o
   1   0  28        1.34       21.97     16.36 o
   2   0  28      666.91      583.57     29.49 o
   3   0  28      537.17      619.04     30.44 o
   4   0  28       60.41       57.59     17.24 o
   5   0  28        1.68       -9.79     15.20 o
   6   0  28       19.93       13.22     18.96 o
   7   0  28      156.14      158.83     24.70 o
   8   0  28      151.85       74.29     39.80 o
   9   0  28      433.67      445.59     43.10 o
  10   0  28        2.85        2.32     27.61 o
  11   0  28      147.58      236.50     39.67 o
  12   0  28        0.90       37.73     27.79 o
  13   0  28        0.02        3.83     28.44 o
   1   1  28     3303.41     3270.91     54.02 o
   2   1  28      120.41      127.79     13.90 o
   3   1  28      588.04      608.14     21.27 o
   4   1  28      181.31      170.08     15.13 o
   5   1  28      113.67      107.41     14.42 o
   6   1  28        5.89       23.50     12.49 o
   7   1  28      218.83      243.68     21.30 o
   8   1  28        7.62       -7.20     14.37 o
   9   1  28       12.07      -15.00     15.00 o
  10   1  28      116.21       42.17     21.54 o
  11   1  28      395.59      382.81     30.16 o
  12   1  28       11.73        2.60     19.37 o
  13   1  28       98.02       81.03     23.39 o
   0   2  28      112.32       84.89     17.49 o
   1   2  28      956.99      947.91     27.87 o
   2   2  28       11.33       20.49     12.01 o
   3   2  28     1685.72     1742.76     38.85 o
   4   2  28       21.93       21.82     12.75 o
   5   2  28     1065.30     1095.59     33.47 o
   6   2  28       34.29       37.16     14.85 o
   7   2  28      494.19      504.61     25.32 o
   8   2  28      343.13      373.11     24.99 o
   9   2  28      567.51      532.06     28.64 o
  10   2  28       59.93       60.27     18.84 o
  11   2  28       63.05       63.20     21.26 o
  12   2  28       30.79       42.21     20.75 o
   1   3  28        0.74        6.15     12.27 o
   2   3  28       83.21       68.39     14.29 o
   3   3  28       30.68       32.72     13.83 o
   4   3  28        1.30      -10.90     12.78 o
   5   3  28      255.95      241.54     19.53 o
   6   3  28       46.09       34.27     14.89 o
   7   3  28       89.52       74.78     16.31 o
   8   3  28       13.31       16.33     15.15 o
   9   3  28       10.96       20.83     17.00 o
  10   3  28       10.74       18.43     17.99 o
  11   3  28       68.00       44.14     18.91 o
  12   3  28        3.87       26.87     20.70 o
   0   4  28       56.50       42.07     25.91 o
   1   4  28      485.63      538.95     30.66 o
   2   4  28       11.78       12.02     14.98 o
   3   4  28      229.34      247.34     20.81 o
   4   4  28       10.54        0.14     15.04 o
   5   4  28      204.41      309.35     23.15 o
   6   4  28       18.33        7.12     16.14 o
   7   4  28       72.77       34.56     16.92 o
   8   4  28        1.24      -10.39     16.28 o
   9   4  28       72.15       49.70     18.12 o
  10   4  28        3.05       29.96     20.04 o
  11   4  28       79.73      130.99     23.89 o
   1   5  28       25.76        0.52     16.78 o
   2   5  28        0.66      -16.41     16.41 o
   3   5  28       75.76       79.10     20.33 o
   4   5  28        1.38       13.21     18.00 o
   5   5  28       22.84       17.97     18.94 o
   6   5  28        6.95       25.70     18.83 o
   7   5  28        0.62      -17.68     17.68 o
   8   5  28        0.72       11.21     20.08 o
   9   5  28       12.54        4.08     16.98 o
  10   5  28        7.04        4.97     18.25 o
   0   6  28        3.14        0.83     25.17 o
   1   6  28      102.18      153.25     22.48 o
   2   6  28        8.05       20.60     26.54 o
   3   6  28        4.72        1.35     17.19 o
   4   6  28        5.88        1.63     18.19 o
   5   6  28      252.52      309.49     30.23 o
   6   6  28        4.43      -12.98     18.26 o
   7   6  28        7.28        1.59     19.35 o
   8   6  28        0.00       -9.89     23.95 o
   9   6  28        9.91       29.38     33.14 o
   1   7  28      614.92      663.89     35.15 o
   2   7  28       10.91       11.87     19.08 o
   3   7  28      354.71      398.74     34.23 o
   4   7  28       20.05       13.46     19.50 o
   5   7  28      105.74       83.46     21.63 o
   6   7  28        0.48        0.20     20.46 o
   7   7  28       48.34       70.96     22.44 o
   0   8  28       69.13       62.34     30.56 o
   1   8  28       10.99      -18.68     18.68 o
   2   8  28        1.97       14.82     22.26 o
   3   8  28        0.21       12.07     20.23 o
   4   8  28       98.27      144.09     23.95 o
   5   8  28      257.46      285.71     28.26 o
   1   1  29       32.30      118.13     13.44 o
   2   1  29        3.17        5.75     11.64 o
   3   1  29        0.09       16.44     12.59 o
   4   1  29      258.82      270.15     17.88 o
   5   1  29       30.68       38.95     12.88 o
   6   1  29      567.33      529.36     27.82 o
   7   1  29       10.45       13.08     16.21 o
   8   1  29       29.79       23.92     16.93 o
   9   1  29        0.16       23.12     19.09 o
  10   1  29       53.71       57.96     21.61 o
  11   1  29      191.91      232.55     26.74 o
  12   1  29        8.73        7.14     19.73 o
   0   2  29      696.14      663.80     31.99 o
   1   2  29      291.91      323.88     18.45 o
   2   2  29        0.00       -1.26     11.73 o
   3   2  29       11.00       46.90     13.03 o
   4   2  29       44.75       53.29     15.03 o
   5   2  29      346.99      339.82     21.50 o
   6   2  29      369.64      401.14     23.29 o
   7   2  29      642.72      666.54     28.16 o
   8   2  29        4.75        0.57     16.05 o
   9   2  29       44.78       36.61     17.99 o
  10   2  29       24.17       -5.45     18.82 o
  11   2  29       45.90       43.77     21.32 o
  12   2  29       10.82        9.02     19.98 o
   1   3  29      137.85      138.71     16.36 o
   2   3  29        0.22      -13.63     13.63 o
   3   3  29      771.08      690.25     29.66 o
   4   3  29        4.22      -14.53     14.53 o
   5   3  29        2.27      -13.28     13.28 o
   6   3  29        6.70       19.51     14.90 o
   7   3  29      417.16      353.35     23.05 o
   8   3  29       20.75       25.96     16.09 o
   9   3  29      638.15      556.55     30.34 o
  10   3  29        1.52       -4.95     17.48 o
  11   3  29       29.77       35.98     20.52 o
   0   4  29      509.67      482.69     40.50 o
   1   4  29        6.91       33.09     18.20 o
   2   4  29      161.84      183.07     22.64 o
   3   4  29       76.81       38.93     16.19 o
   4   4  29       83.04       63.72     17.53 o
   5   4  29      531.67      558.83     28.29 o
   6   4  29        0.38        2.46     15.99 o
   7   4  29      229.44      204.24     22.16 o
   8   4  29        5.91        2.14     16.67 o
   9   4  29      224.21      272.31     24.09 o
  10   4  29      115.12      154.56     24.22 o
  11   4  29        2.77       40.83     46.26 o
   1   5  29       32.29       46.08     19.50 o
   2   5  29      210.29      207.44     24.30 o
   3   5  29        6.85       12.89     18.98 o
   4   5  29      434.12      464.67     30.54 o
   5   5  29        0.06        7.53     19.42 o
   6   5  29      414.85      418.23     30.63 o
   7   5  29        9.91       19.97     20.06 o
   8   5  29      153.03      184.00     25.56 o
   9   5  29       15.45       -4.26     20.09 o
  10   5  29       25.46       39.54     46.26 o
   0   6  29       27.26      -19.73     24.07 o
   1   6  29        2.05        1.76     18.53 o
   2   6  29       17.89        6.32     18.46 o
   3   6  29       57.74        7.79     28.92 o
   4   6  29        7.40       -5.93     18.38 o
   5   6  29       87.86       92.10     22.84 o
   6   6  29       65.71       64.72     21.24 o
   7   6  29      255.84      266.54     27.98 o
   8   6  29       17.71       27.86     21.25 o
   1   7  29       17.25       45.83     20.63 o
   2   7  29        0.04       -3.01     18.50 o
   3   7  29        0.87        3.07     18.89 o
   4   7  29        0.25       -6.37     18.96 o
   5   7  29        1.08        4.27     20.25 o
   6   7  29       17.21       51.12     22.18 o
   0   8  29      139.38       76.62     32.64 o
   1   8  29       11.60       -2.41     19.37 o
   2   8  29      238.97      223.06     26.77 o
   3   8  29      131.02      169.60     29.05 o
   0   0  30      693.22      723.78     55.76 o
   1   0  30      451.85      389.15     27.00 o
   2   0  30      169.62      200.25     22.63 o
   3   0  30      620.57      637.19     33.13 o
   4   0  30       16.15       46.87     21.28 o
   5   0  30     1415.99     1327.22     53.56 o
   6   0  30        8.67        6.41     19.91 o
   7   0  30     1335.64     1507.71     72.99 o
   8   0  30      675.85      858.97     56.18 o
   9   0  30      293.28      277.17     39.88 o
  10   0  30      140.32      107.14     32.66 o
  11   0  30      182.18      168.11     36.88 o
   1   1  30      164.12      160.71     14.96 o
   2   1  30       46.54       36.48     13.56 o
   3   1  30        1.60       -3.22     12.35 o
   4   1  30      266.59      235.40     17.83 o
   5   1  30       21.49       29.52     13.77 o
   6   1  30       75.13       76.49     18.24 o
   7   1  30       20.75       11.06     16.18 o
   8   1  30       89.07       97.96     19.60 o
   9   1  30      282.74      288.34     27.60 o
  10   1  30      114.75      101.92     23.31 o
  11   1  30      107.32      119.28     24.23 o
   0   2  30      504.55      463.36     33.07 o
   1   2  30        5.40       19.21     13.51 o
   2   2  30       66.77       67.05     14.24 o
   3   2  30        7.77       18.31     12.51 o
   4   2  30       18.08       20.94     14.87 o
   5   2  30       13.02       11.48     14.86 o
   6   2  30       70.94       70.88     17.25 o
   7   2  30        7.65       23.52     17.06 o
   8   2  30       56.15       63.92     18.74 o
   9   2  30      102.20       70.29     20.13 o
  10   2  30       65.50       62.91     21.99 o
  11   2  30       34.91       21.87     20.64 o
   1   3  30       63.56       55.98     16.90 o
   2   3  30       31.62       24.89     16.04 o
   3   3  30        3.30       15.15     15.83 o
   4   3  30        0.07       18.67     16.29 o
   5   3  30        0.15      -14.82     14.82 o
   6   3  30      767.71      779.75     33.74 o
   7   3  30        0.18       -9.97     15.52 o
   8   3  30      403.98      475.90     28.62 o
   9   3  30       26.27       59.69     18.95 o
  10   3  30        1.09      -13.10     17.15 o
   0   4  30       42.05       69.29     35.99 o
   1   4  30        8.02       -6.84     17.82 o
   2   4  30        0.60        1.08     17.89 o
   3   4  30        2.62        2.49     18.28 o
   4   4  30        5.89        1.45     16.22 o
   5   4  30        0.41       10.41     19.70 o
   6   4  30       56.32       71.32     18.43 o
   7   4  30        0.49       -0.16     16.77 o
   8   4  30      162.55      116.61     24.45 o
   9   4  30       16.23       49.31     23.61 o
  10   4  30      210.65      252.89     27.89 o
   1   5  30      679.39      678.50     35.51 o
   2   5  30       23.11        9.57     19.83 o
   3   5  30      209.61      224.32     25.52 o
   4   5  30       75.56       43.95     20.51 o
   5   5  30       44.55       29.74     20.55 o
   6   5  30      448.23      473.08     31.94 o
   7   5  30       37.30       35.99     20.81 o
   8   5  30      509.59      525.63     34.15 o
   9   5  30       44.73       43.87     22.69 o
   0   6  30        0.52       20.01     64.42 o
   1   6  30       21.06      -16.02     19.22 o
   2   6  30       92.69       81.21     22.29 o
   3   6  30        9.32       20.00     20.21 o
   4   6  30        4.84        2.08     19.54 o
   5   6  30      112.05       78.27     22.73 o
   6   6  30        0.13      -10.95     18.93 o
   7   6  30      293.16      289.71     29.01 o
   1   7  30        2.90       -6.22     20.05 o
   2   7  30        2.05       -1.23     20.01 o
   3   7  30       15.25       22.17     20.84 o
   4   7  30        0.01      -18.41     19.19 o
   5   7  30       17.31        4.31     20.77 o
   1   1  31        0.69       11.82     13.25 o
   2   1  31      357.66      336.77     19.71 o
   3   1  31      164.04      172.90     16.92 o
   4   1  31      401.02      411.52     21.35 o
   5   1  31       12.39        4.31     16.71 o
   6   1  31      139.73      108.70     19.64 o
   7   1  31       65.25       54.39     18.67 o
   8   1  31        9.78       30.53     21.07 o
   9   1  31        0.02      -19.02     19.02 o
  10   1  31        0.10       -3.07     20.17 o
   0   2  31       45.00       57.65     21.49 o
   1   2  31       62.16       66.14     15.89 o
   2   2  31      388.04      445.50     25.06 o
   3   2  31      189.03      228.58     19.81 o
   4   2  31      138.14      138.94     18.01 o
   5   2  31      164.70      143.93     18.40 o
   6   2  31        2.68       -2.49     14.95 o
   7   2  31       20.89       21.86     17.42 o
   8   2  31       29.03       18.56     18.04 o
   9   2  31       95.19      141.95     26.35 o
  10   2  31       40.68       50.89     22.40 o
   1   3  31      208.79      190.73     20.84 o
   2   3  31      146.53      139.39     22.01 o
   3   3  31        1.48        0.44     16.21 o
   4   3  31     1020.96     1082.18     38.45 o
   5   3  31        7.91        6.37     16.28 o
   6   3  31      138.31      157.55     26.92 o
   7   3  31      467.56      481.78     28.68 o
   8   3  31       30.50       62.91     21.82 o
   9   3  31      210.10      161.38     24.34 o
  10   3  31       36.30       36.78     25.04 o
   0   4  31       50.92       44.51     29.72 o
   1   4  31       29.42       16.12     19.03 o
   2   4  31        0.81      -17.69     17.69 o
   3   4  31      273.41      274.92     27.03 o
   4   4  31        4.06      -18.35     18.35 o
   5   4  31        0.32      -16.04     16.04 o
   6   4  31        7.46        2.01     16.91 o
   7   4  31        0.44        2.53     18.04 o
   8   4  31       13.42       28.17     18.61 o
   9   4  31        0.00       29.44     21.30 o
   1   5  31      479.04      493.56     32.52 o
   2   5  31        0.00      -18.77     18.77 o
   3   5  31      116.55       69.25     21.94 o
   4   5  31       18.86      -18.77     18.77 o
   5   5  31       10.52      -12.28     19.57 o
   6   5  31       49.27       49.92     21.79 o
   7   5  31        0.59        6.80     22.57 o
   8   5  31        0.84       40.21     28.20 o
   0   6  31      970.98      982.41     80.12 o
   1   6  31        5.00      -12.79     23.39 o
   2   6  31      738.55      676.86     49.99 o
   3   6  31        2.26      -18.76     18.76 o
   4   6  31       43.52       32.32     21.60 o
   5   6  31        0.62        2.61     19.89 o
   6   6  31       13.47       33.01     22.19 o
   1   7  31       29.33        3.81     20.53 o
   2   7  31        0.18      -31.62     31.74 o
   3   7  31        7.34        2.27     35.92 o
   0   0  32       29.34        7.73     40.06 o
   1   0  32      339.71      307.06     26.24 o
   2   0  32      180.33      198.57     23.70 o
   3   0  32     1897.99     1946.07     67.47 o
   4   0  32       40.33       26.38     23.30 o
   5   0  32      193.42      141.74     26.46 o
   6   0  32        0.01      -20.52     27.52 o
   7   0  32       60.67      129.66     32.80 o
   8   0  32       72.27      128.43     35.15 o
   9   0  32       61.65        4.38     28.40 o
  10   0  32      167.93      194.69     53.56 o
   1   1  32        8.28        7.54     13.34 o
   2   1  32        0.84        0.78     13.77 o
   3   1  32       71.38       66.78     15.54 o
   4   1  32        5.60        0.97     15.03 o
   5   1  32       55.50       60.72     18.60 o
   6   1  32      191.06      179.69     21.91 o
   7   1  32       27.69       -0.17     17.88 o
   8   1  32       18.44       32.07     21.41 o
   9   1  32       39.38       43.76     20.95 o
  10   1  32       10.35       14.53     20.44 o
   0   2  32      524.27      558.37     37.15 o
   1   2  32        1.26        1.32     14.34 o
   2   2  32      629.30      612.25     34.00 o
   3   2  32       49.05       59.36     18.26 o
   4   2  32      698.94      666.07     39.67 o
   5   2  32      192.46      188.46     20.38 o
   6   2  32      186.96      174.23     22.16 o
   7   2  32      156.53      177.95     22.27 o
   8   2  32       94.29       69.74     19.91 o
   9   2  32        0.51       25.02     20.77 o
   1   3  32      389.03      420.31     30.53 o
   2   3  32       82.52       97.72     19.31 o
   3   3  32       65.10       32.30     18.19 o
   4   3  32       44.89       54.00     18.67 o
   5   3  32        5.90       -9.60     16.56 o
   6   3  32        1.92      -10.65     16.85 o
   7   3  32       11.68       -5.73     19.20 o
   8   3  32       20.50      -10.15     19.81 o
   9   3  32       11.54       31.57     20.43 o
   0   4  32      550.49      473.19     56.73 o
   1   4  32        0.07      -17.67     18.65 o
   2   4  32      481.68      581.39     34.44 o
   3   4  32        2.09       29.84     20.15 o
   4   4  32       65.11       54.97     21.69 o
   5   4  32       34.16       22.73     21.33 o
   6   4  32        9.24      -23.52     23.52 o
   7   4  32       24.57        8.37     24.32 o
   8   4  32       30.59       16.41     20.98 o
   1   5  32      422.83      449.59     38.61 o
   2   5  32       81.90       92.72     26.82 o
   3   5  32       80.39       70.66     22.21 o
   4   5  32      123.01      117.88     24.17 o
   5   5  32       12.63        0.61     20.77 o
   6   5  32      145.90      123.29     25.59 o
   0   6  32       81.40       94.53     33.19 o
   1   6  32        0.00      -19.71     19.71 o
   2   6  32        2.54       32.55     22.02 o
   3   6  32      261.70      269.14     29.50 o
   4   6  32       31.92        5.14     20.97 o
   1   1  33       30.07       37.01     16.13 o
   2   1  33      258.86      246.47     19.27 o
   3   1  33        8.25        0.02     17.74 o
   4   1  33      576.68      552.59     30.02 o
   5   1  33       10.06      -16.67     16.67 o
   6   1  33      193.19      209.58     22.81 o
   7   1  33       69.08       21.73     21.41 o
   8   1  33        5.30       -9.84     24.69 o
   9   1  33       17.88       17.79     21.14 o
   0   2  33        0.00       20.48     21.63 o
   1   2  33       10.53        6.55     14.72 o
   2   2  33      145.50      207.97     22.34 o
   3   2  33        0.48       30.64     17.81 o
   4   2  33       13.04       26.09     18.11 o
   5   2  33        1.61       18.06     19.80 o
   6   2  33       34.92       29.71     20.32 o
   7   2  33        2.52       -6.86     17.65 o
   8   2  33      170.08      195.89     26.84 o
   1   3  33      173.21      203.78     26.95 o
   2   3  33      292.45      264.45     27.64 o
   3   3  33        8.29        2.22     17.84 o
   4   3  33       93.78      115.22     21.31 o
   5   3  33        1.67        1.10     16.81 o
   6   3  33        2.81       -9.01     19.42 o
   7   3  33        1.91      -11.16     19.83 o
   8   3  33        1.86      -22.10     39.28 o
   0   4  33        2.88        2.47     28.11 o
   1   4  33       13.42       10.31     20.59 o
   2   4  33      323.39      344.78     29.75 o
   3   4  33      232.86      266.50     27.56 o
   4   4  33      338.77      339.95     29.65 o
   5   4  33      406.25      423.07     32.47 o
   6   4  33      110.48      103.03     25.89 o
   1   5  33       79.45       98.08     24.30 o
   2   5  33       31.42       17.04     21.00 o
   3   5  33        7.82       -6.14     28.11 o
   4   5  33       44.21       78.53     23.54 o
   5   5  33        4.94        4.89     20.93 o
   0   6  33       36.75       83.69     33.96 o
   1   6  33       23.05        8.90     40.58 o
   0   0  34     1388.39     1478.25     72.78 o
   1   0  34        0.91        4.96     22.04 o
   2   0  34      494.28      428.73     41.14 o
   3   0  34       97.74      132.40     26.83 o
   4   0  34      108.03      104.93     26.00 o
   5   0  34       41.64       38.72     30.94 o
   6   0  34      102.30      130.74     35.18 o
   7   0  34       13.84       -2.24     29.75 o
   8   0  34       80.80       54.14     46.13 o
   1   1  34      388.06      379.74     24.42 o
   2   1  34        0.02        9.27     15.71 o
   3   1  34      464.23      452.67     29.64 o
   4   1  34        4.09        3.61     17.64 o
   5   1  34      211.60      270.26     25.19 o
   6   1  34       24.69       28.48     18.99 o
   7   1  34        2.39      -12.52     21.15 o
   0   2  34      101.90      123.15     35.33 o
   1   2  34       10.00       -0.09     17.41 o
   2   2  34       37.77       35.09     22.22 o
   3   2  34      257.87      268.96     24.12 o
   4   2  34       22.90       26.60     19.75 o
   5   2  34      358.04      398.45     31.13 o
   6   2  34       77.34       95.52     23.88 o
   7   2  34      237.25      262.41     28.10 o
   1   3  34       21.47       69.87     21.75 o
   2   3  34       40.81       59.70     22.89 o
   3   3  34       20.71        7.30     21.35 o
   4   3  34       54.06       45.72     19.82 o
   5   3  34        0.99        8.88     18.40 o
   6   3  34      174.05      203.04     26.47 o
   0   4  34       14.40        5.96     28.28 o
   1   4  34        3.13       -5.30     20.10 o
   2   4  34        0.01        2.17     21.58 o
   3   4  34       50.06       86.59     23.93 o
   4   4  34       40.65       28.63     21.50 o
   5   4  34        6.00       25.20     22.21 o
   1   5  34       85.74       59.11     23.11 o
   2   5  34       28.21       36.07     22.50 o
   1   1  35      321.73      313.48     23.41 o
   2   1  35       99.29       86.26     25.70 o
   3   1  35      224.44      275.57     27.68 o
   4   1  35       12.04       27.88     29.75 o
   5   1  35       19.58       50.95     20.26 o
   6   1  35        4.77       17.25     20.94 o
   0   2  35       15.21      -27.42     27.42 o
   1   2  35       35.01       39.25     18.84 o
   2   2  35       27.24       10.83     18.24 o
   3   2  35        1.17        7.08     18.71 o
   4   2  35       10.09       27.34     20.66 o
   5   2  35      253.95      300.86     28.65 o
   1   3  35      429.29      437.63     33.32 o
   2   3  35       81.99       91.47     23.96 o
   3   3  35       64.76       59.59     23.18 o
   4   3  35      311.25      284.41     29.38 o
   0   4  35        0.50      -28.49     28.49 o
   1   4  35        0.33      -12.83     20.59 o
   2   4  35       75.04       35.12     22.49 o
   0   0  36      289.95      381.98     60.48 o
   1   0  36       19.51       21.51     27.23 o
   2   0  36        5.78      -22.57     25.84 o
   3   0  36       82.87       81.05     27.21 o
   4   0  36        0.32       -2.67     29.67 o
   1   1  36       66.51       75.98     23.66 o
   2   1  36        0.01       32.26     21.49 o
   3   1  36        0.54       17.37     21.34 o
   4   1  36       11.27       18.45     20.80 o
   0   2  36       16.35       20.81     45.74 o
   1   2  36       27.95       57.86     28.07 o
   2   2  36        9.84      -14.65     21.03 o
   3   2  36      262.06      215.66     27.26 o
   1   3  36       13.92       62.50     23.15 o
 
